# Supplementary material for: A machine learning-derived genomic dataset from bacteria frequently reported as probiotics
Source: Front Bioinform. 2026 Apr 22;6:1810235. doi: 10.3389/fbinf.2026.1810235 (PMC13144117; doi:10.3389/fbinf.2026.1810235)
Supplement: Supplementary file 1 [file Table2.xlsx]

## Sheet: Probiotics
Assembly Accession	Assembly Name	Organism Name	Organism Infraspecific Names Breed	Organism Infraspecific Names Strain	Organism Infraspecific Names Cultivar	Organism Infraspecific Names Ecotype	Organism Infraspecific Names Isolate	Organism Infraspecific Names Sex	Annotation Name	Assembly Level	Assembly Release Date	WGS project accession	Assembly Stats Number of Scaffolds	Assembly BioSample Accession
GCF_000196555.1	ASM19655v1	Bifidobacterium longum subsp. longum JCM 1217		JCM 1217					NCBI Prokaryotic Genome Annotation Pipeline (PGAP)	Complete Genome	2011-01-28		1	SAMD00060951
GCF_001888925.1	ASM188892v1	Lactobacillus delbrueckii subsp. jakobsenii ZN7a-9 = DSM 26046		DSM 26046					NCBI Prokaryotic Genome Annotation Pipeline (PGAP)	Complete Genome	2016-12-05		1	SAMN06066887
GCF_016026695.1	ASM1602669v1	Lactococcus garvieae		FDAARGOS_929					NCBI Prokaryotic Genome Annotation Pipeline (PGAP)	Complete Genome	2020-12-14		2	SAMN13450459
GCF_000829055.1	ASM82905v1	Lacticaseibacillus casei DSM 20011 = JCM 1134 = ATCC 393		ATCC 393					GCF_000829055.1-RS_2024_03_28	Complete Genome	2013-08-14		3	SAMD00061035
GCF_016127255.1	ASM1612725v1	Leuconostoc pseudomesenteroides		FDAARGOS_1003					GCF_016127255.1-RS_2024_04_15	Complete Genome	2020-12-20		1	SAMN16357172
GCF_000155515.2	ASM15551v2	Lacticaseibacillus paracasei subsp. paracasei 8700:2		3625013889					NCBI Prokaryotic Genome Annotation Pipeline (PGAP)	Complete Genome	2013-08-21		3	SAMN02463682
GCF_003176835.1	ASM317683v1	Lactococcus lactis subsp. lactis		14B4					GCF_003176835.1-RS_2024_03_28	Complete Genome	2018-05-30		2	SAMN08792430
GCF_006151905.1	ASM615190v1	Lacticaseibacillus rhamnosus		1.0320					GCF_006151905.1-RS_2024_03_28	Complete Genome	2019-06-09		1	SAMN11896630
GCF_903886475.1	Streptococcus_thermophilus_CIRM_65	Streptococcus thermophilus					STH_CIRM_65		NCBI Prokaryotic Genome Annotation Pipeline (PGAP)	Complete Genome	2020-07-10		2	SAMEA6957296
GCF_009913915.1	ASM991391v1	Leuconostoc mesenteroides		SRCM102733					GCF_009913915.1-RS_2024_04_15	Complete Genome	2020-01-22		3	SAMN08707608
GCF_000468955.1	ASM46895v1	Lactococcus cremoris subsp. cremoris KW2		KW2					GCF_000468955.1-RS_2024_03_28	Complete Genome	2013-09-16		1	SAMN02602975
GCF_024665435.1	ASM2466543v1	Bifidobacterium breve		BIF195					NCBI Prokaryotic Genome Annotation Pipeline (PGAP)	Complete Genome	2022-08-15		2	SAMN29862206
GCF_000389675.2	ASM38967v2	Lactobacillus acidophilus La-14		La-14					NCBI Prokaryotic Genome Annotation Pipeline (PGAP)	Complete Genome	2013-06-21		1	SAMN02603216
GCF_014058685.1	ASM1405868v1	Lactobacillus johnsonii		NCK2677					GCF_014058685.1-RS_2024_05_21	Complete Genome	2020-08-04		1	SAMN15520417
GCF_009769205.1	ASM976920v1	Lactobacillus crispatus		DC21.1					GCF_009769205.1-RS_2024_03_28	Complete Genome	2019-12-19		2	SAMN11372136
GCF_009731575.1	ASM973157v1	Akkermansia muciniphila		JCM 30893					GCF_009731575.1-RS_2024_05_06	Complete Genome	2019-11-28		2	SAMD00192834
GCF_003030905.1	ASM303090v1	Bifidobacterium adolescentis		2024-11-01					GCF_003030905.1-RS_2024_03_28	Complete Genome	2018-04-03		1	SAMN08770276
GCF_023499275.1	ASM2349927v1	Lactococcus petauri		B1726					GCF_023499275.1-RS_2024_03_28	Complete Genome	2022-05-18		1	SAMN27069516
GCF_900087655.1	PFRJS14	Propionibacterium freudenreichii					PFRJS14		NCBI Prokaryotic Genome Annotation Pipeline (PGAP)	Complete Genome	2017-10-09		1	SAMEA3991644
GCF_007954605.1	ASM795460v1	Leuconostoc lactis		CBA3625					GCF_007954605.1-RS_2024_03_28	Complete Genome	2019-08-11		2	SAMN11843673
GCF_015689215.1	ASM1568921v1	Weissella paramesenteroides		STCH-BD1					GCF_015689215.1-RS_2024_04_20	Chromosome	2020-11-25		2	SAMN16830909
GCF_003053085.1	ASM305308v1	Lactobacillus helveticus		DS3_8					GCF_003053085.1-RS_2024_03_28	Contig	2018-04-17	QAZU01		SAMN05942018
GCF_000273525.1	PB_Bifi_bifi_NCIMB_41171_V1	Bifidobacterium bifidum NCIMB 41171		NCIMB 41171					GCF_000273525.1-RS_2024_03_27	Contig	2012-06-15	AKCA01		SAMN02463676
GCF_000154385.1	ASM15438v1	Faecalibacterium prausnitzii M21/2		M21/2					GCF_000154385.1-RS_2024_04_10	Scaffold	2007-09-12	ABED02	25	SAMN02299416
GCF_000829035.1	ASM82903v1	Lacticaseibacillus paracasei subsp. paracasei		JCM 8130					GCF_000829035.1-RS_2024_03_31	Complete Genome	2013-08-14		3	SAMD00010723
GCF_029023865.1	ASM2902386v1	Lactococcus lactis		DSM 20481					GCF_029023865.1-RS_2024_04_08	Complete Genome	2023-03-08		3	SAMN33336512
GCF_016028835.1	ASM1602883v1	Lactococcus lactis		FDAARGOS_865					NCBI Prokaryotic Genome Annotation Pipeline (PGAP)	Complete Genome	2020-12-14		2	SAMN13450395
GCF_900636965.1	45296_G02	Lacticaseibacillus rhamnosus		NCTC13764					GCF_900636965.1-RS_2024_04_05	Complete Genome	2018-12-20		1	SAMEA3905380
GCF_900637335.1	50618_H02	Bifidobacterium longum		NCTC11818					NCBI Prokaryotic Genome Annotation Pipeline (PGAP)	Complete Genome	2018-12-20		1	SAMEA4412687
GCF_017132775.1	ASM1713277v1	Bifidobacterium longum subsp. longum		KCTC 3128					GCF_017132775.1-RS_2024_03_29	Complete Genome	2021-03-02		1	SAMN18035029
GCF_900637215.1	49888_B01	Bifidobacterium longum subsp. infantis		NCTC11817					NCBI Prokaryotic Genome Annotation Pipeline (PGAP)	Complete Genome	2018-12-20		1	SAMEA44530168
GCF_000020425.1	ASM2042v1	Bifidobacterium longum subsp. infantis ATCC 15697 = JCM 1222 = DSM 20088		ATCC 15697					NCBI Prokaryotic Genome Annotation Pipeline (PGAP)	Complete Genome	2008-11-20		1	SAMN02598380
GCF_000269965.1	ASM26996v1	Bifidobacterium longum subsp. infantis ATCC 15697 = JCM 1222 = DSM 20088		JCM 1222					NCBI Prokaryotic Genome Annotation Pipeline (PGAP)	Complete Genome	2011-01-28		1	SAMD00060952
GCF_017132755.1	ASM1713275v1	Bifidobacterium longum subsp. suillum		JCM 19995					GCF_017132755.1-RS_2024_04_01	Complete Genome	2021-03-02		1	SAMN18034998
GCF_019297795.1	ASM1929779v1	Bifidobacterium longum subsp. suillum		KCTC 15605					GCF_019297795.1-RS_2024_04_14	Complete Genome	2021-07-21		1	SAMN20131632
GCF_010120595.1	ASM1012059v1	Streptococcus thermophilus		ATCC 19258					GCF_010120595.1-RS_2024_04_06	Complete Genome	2020-01-29		1	SAMN11175069
GCF_006740305.1	ASM674030v1	Lactobacillus delbrueckii subsp. delbrueckii		NBRC 3202					NCBI Prokaryotic Genome Annotation Pipeline (PGAP)	Complete Genome	2019-06-14		1	SAMD00093676
GCF_000056065.1	ASM5606v1	Lactobacillus delbrueckii subsp. bulgaricus ATCC 11842 = JCM 1002		ATCC 11842					GCF_000056065.1-RS_2024_04_21	Complete Genome	2006-05-26		1	SAMEA3138258
GCF_001908415.1	ASM190841v1	Lactobacillus delbrueckii subsp. indicus		JCM 15610					NCBI Prokaryotic Genome Annotation Pipeline (PGAP)	Complete Genome	2016-12-19		3	SAMN06074288
GCF_002278095.1	ASM227809v1	Lactobacillus delbrueckii subsp. lactis DSM 20072		DSM 20072					GCF_002278095.1-RS_2024_04_21	Complete Genome	2017-08-30		1	SAMN07515627
GCF_001888965.1	ASM188896v1	Lactobacillus delbrueckii subsp. allosunkii		JCM 17838					GCF_001888965.1-RS_2024_04_21	Complete Genome	2016-12-05		1	SAMN06066454
GCF_001047695.1	ASM104769v1	Leuconostoc mesenteroides subsp. dextranicum		DSM 20484					GCF_001047695.1-RS_2024_04_12	Complete Genome	2015-07-08		2	SAMN03105774
GCF_000014445.1	ASM1444v1	Leuconostoc mesenteroides subsp. mesenteroides ATCC 8293		ATCC 8293					GCF_000014445.1-RS_2024_04_11	Complete Genome	2006-10-13		2	SAMN02598482
GCF_001886915.1	ASM188691v1	Leuconostoc mesenteroides subsp. jonggajibkimchii		DRC1506					NCBI Prokaryotic Genome Annotation Pipeline (PGAP)	Complete Genome	2016-11-28		4	SAMN04198570
GCF_003047065.1	ASM304706v1	Lactobacillus acidophilus		DSM 20079					GCF_003047065.1-RS_2024_04_22	Complete Genome	2018-04-10		1	SAMN06606133
GCF_034298135.1	ASM3429813v1	Lactobacillus acidophilus		ATCC 4356					NCBI Prokaryotic Genome Annotation Pipeline (PGAP)	Complete Genome	2023-12-12		1	SAMN38517762
GCF_900637145.1	49569_E01	Bifidobacterium breve		NCTC11815					NCBI Prokaryotic Genome Annotation Pipeline (PGAP)	Complete Genome	2018-12-20		1	SAMEA4076721
GCF_001025175.1	ASM102517v1	Bifidobacterium breve DSM 20213 = JCM 1192		JCM 1192					NCBI Prokaryotic Genome Annotation Pipeline (PGAP)	Complete Genome	2015-03-24		1	SAMD00061041
GCF_000269925.1	ASM26992v1	Lactococcus garvieae ATCC 49156		ATCC 49156					GCF_000269925.1-RS_2024_03_30	Complete Genome	2011-08-09		1	SAMD00060911
GCF_029024465.1	ASM2902446v1	Lactococcus garvieae subsp. garvieae		DSM 20684					GCF_029024465.1-RS_2024_04_01	Complete Genome	2023-03-08		3	SAMN33336519
GCF_900637095.1	48450_G02	Bifidobacterium bifidum		NCTC13001					GCF_900637095.1-RS_2024_04_05	Complete Genome	2018-12-20		1	SAMEA4063017
GCF_001025135.1	ASM102513v1	Bifidobacterium bifidum ATCC 29521 = JCM 1255 = DSM 20456		JCM 1255					NCBI Prokaryotic Genome Annotation Pipeline (PGAP)	Complete Genome	2015-03-24		1	SAMD00061040
GCF_018987235.1	ASM1898723v1	Lactobacillus crispatus		ATCC 33820					GCF_018987235.1-RS_2024_04_21	Complete Genome	2021-06-22		1	SAMN18472633
GCF_008000975.1	ASM800097v1	Akkermansia muciniphila		DSM 22959					GCF_008000975.1-RS_2024_05_12	Complete Genome	2019-08-18		1	SAMN12556229
GCF_000020225.1	ASM2022v1	Akkermansia muciniphila ATCC BAA-835		ATCC BAA-835					GCF_000020225.1-RS_2024_05_05	Complete Genome	2008-05-05		1	SAMN00138213
GCF_028743295.1	ASM2874329v1	Bifidobacterium adolescentis		LMG 10502					GCF_028743295.1-RS_2024_03_26	Complete Genome	2023-02-20		1	SAMN33244129
GCF_000010425.1	ASM1042v1	Bifidobacterium adolescentis ATCC 15703		ATCC 15703					NCBI Prokaryotic Genome Annotation Pipeline (PGAP)	Complete Genome	2006-12-05		1	SAMD00061080
GCF_000940845.1	ASM94084v1	Propionibacterium freudenreichii subsp. freudenreichii		20271T					GCF_000940845.1-RS_2024_03_29	Complete Genome	2015-03-04		1	SAMN03263638
GCF_000714595.1	ASM71459v1	Escherichia coli Nissle 1917		Nissle 1917					NCBI Prokaryotic Genome Annotation Pipeline (PGAP)	Complete Genome	2014-06-27		1	SAMN02794012
GCF_000317915.1	ASM31791v1	Enterococcus faecalis str. Symbioflor 1		Symbioflor 1					NCBI Prokaryotic Genome Annotation Pipeline (PGAP)	Complete Genome	2012-12-03		1	SAMEA2272087
GCF_028609725.1	ASM2860972v1	Lacticaseibacillus paracasei		CLP-C10					GCF_028609725.1-RS_2024_03_24	Complete Genome	2023-02-13		2	SAMN14677579
GCF_030061895.1	ASM3006189v1	Lacticaseibacillus paracasei		GM-080					NCBI Prokaryotic Genome Annotation Pipeline (PGAP)	Complete Genome	2023-05-22		1	SAMN27485237
GCF_026013725.1	ASM2601372v1	Lacticaseibacillus paracasei		ATG-E1					NCBI Prokaryotic Genome Annotation Pipeline (PGAP)	Complete Genome	2022-11-06		3	SAMN31433209
GCF_009931715.1	ASM993171v1	Lacticaseibacillus paracasei		CACC 566					NCBI Prokaryotic Genome Annotation Pipeline (PGAP)	Complete Genome	2020-01-27		3	SAMN13871807
GCF_025137495.1	ASM2513749v1	Lacticaseibacillus paracasei		L1					NCBI Prokaryotic Genome Annotation Pipeline (PGAP)	Complete Genome	2022-09-12		10	SAMN20355457
GCF_035330705.1	ASM3533070v1	Lacticaseibacillus paracasei		S135-24W					NCBI Prokaryotic Genome Annotation Pipeline (PGAP)	Complete Genome	2024-01-09		1	SAMN38650142
GCF_000418515.1	ASM41851v1	Lacticaseibacillus paracasei		LOCK919					NCBI Prokaryotic Genome Annotation Pipeline (PGAP)	Complete Genome	2013-07-08		2	SAMN02603330
GCF_025252385.1	ASM2525238v1	Lacticaseibacillus paracasei		VHProbi O44					NCBI Prokaryotic Genome Annotation Pipeline (PGAP)	Complete Genome	2022-09-19		4	SAMN30550144
GCF_012955485.1	ASM1295548v1	Lacticaseibacillus paracasei		347-16					NCBI Prokaryotic Genome Annotation Pipeline (PGAP)	Complete Genome	2020-05-03		3	SAMN13259076
GCF_035586595.1	ASM3558659v1	Lacticaseibacillus paracasei		HP-B1337					NCBI Prokaryotic Genome Annotation Pipeline (PGAP)	Complete Genome	2024-01-11		1	SAMN38922877
GCF_024498315.1	ASM2449831v1	Lacticaseibacillus paracasei		SMN-LBK					NCBI Prokaryotic Genome Annotation Pipeline (PGAP)	Complete Genome	2022-08-01		2	SAMN29933592
GCF_023674545.1	ASM2367454v1	Lacticaseibacillus paracasei		401					NCBI Prokaryotic Genome Annotation Pipeline (PGAP)	Complete Genome	2022-06-08		1	SAMN28818858
GCF_024637915.1	ASM2463791v1	Lacticaseibacillus paracasei		VHProbi F11					NCBI Prokaryotic Genome Annotation Pipeline (PGAP)	Complete Genome	2022-08-12		4	SAMN27160580
GCF_003966835.1	ASM396683v1	Lacticaseibacillus paracasei		IJH-SONE68					NCBI Prokaryotic Genome Annotation Pipeline (PGAP)	Complete Genome	2018-07-25		3	SAMD00094822
GCF_029625355.1	ASM2962535v1	Lacticaseibacillus paracasei		VHProbi OF10					GCF_029625355.1-RS_2024_04_08	Complete Genome	2023-04-09		1	SAMN26144441
GCF_007637635.1	ASM763763v1	Lacticaseibacillus paracasei		NJ					NCBI Prokaryotic Genome Annotation Pipeline (PGAP)	Complete Genome	2019-07-30		1	SAMN12319598
GCF_017638905.1	ASM1763890v1	Lacticaseibacillus paracasei		HL182					GCF_017638905.1-RS_2024_04_23	Complete Genome	2021-03-30		4	SAMN18236778
GCF_004141835.1	ASM414183v1	Lacticaseibacillus paracasei		SRCM103299					NCBI Prokaryotic Genome Annotation Pipeline (PGAP)	Complete Genome	2019-02-06		3	SAMN10849469
GCF_022701315.1	ASM2270131v1	Lacticaseibacillus paracasei		WX322					GCF_022701315.1-RS_2024_04_10	Complete Genome	2022-03-28		9	SAMN12671281
GCF_000026485.1	ASM2648v1	Lacticaseibacillus paracasei		BL23					NCBI Prokaryotic Genome Annotation Pipeline (PGAP)	Complete Genome	2008-06-19		1	SAMEA2272724
GCF_008807095.1	ASM880709v1	Lacticaseibacillus paracasei		TCS					NCBI Prokaryotic Genome Annotation Pipeline (PGAP)	Complete Genome	2019-10-03		2	SAMN11177072
GCF_022478075.1	ASM2247807v1	Lacticaseibacillus paracasei		VHProbi F22					GCF_022478075.1-RS_2024_04_30	Complete Genome	2022-03-04		2	SAMN23765140
GCF_001244395.1	ASM124439v1	Lacticaseibacillus paracasei		L9					NCBI Prokaryotic Genome Annotation Pipeline (PGAP)	Complete Genome	2015-08-05		1	SAMN03853751
GCF_902386635.1	UHGG_MGYG-HGUT-02388	Lacticaseibacillus paracasei					MGYG-HGUT-02388		NCBI Prokaryotic Genome Annotation Pipeline (PGAP)	Complete Genome	2019-08-10		1	SAMEA5851892
GCF_037414215.1	ASM3741421v1	Lacticaseibacillus paracasei		LPC100					GCF_037414215.1-RS_2024_04_05	Complete Genome	2024-04-05		4	SAMN39212581
GCF_037099855.1	ASM3709985v1	Lacticaseibacillus paracasei		DS2766					GCF_037099855.1-RS_2024_04_05	Complete Genome	2024-04-05		2	SAMN40243540
GCF_000194765.1	ASM19476v1	Lacticaseibacillus paracasei		BD-II					NCBI Prokaryotic Genome Annotation Pipeline (PGAP)	Complete Genome	2011-04-01		2	SAMN02603876
GCF_025215665.1	ASM2521566v1	Lacticaseibacillus paracasei		ALAC-4					NCBI Prokaryotic Genome Annotation Pipeline (PGAP)	Complete Genome	2022-09-15		2	SAMN10688387
GCF_002079285.1	ASM207928v1	Lacticaseibacillus paracasei		IIA					NCBI Prokaryotic Genome Annotation Pipeline (PGAP)	Complete Genome	2017-04-05		4	SAMN04571918
GCF_031348425.1	ASM3134842v1	Lacticaseibacillus paracasei		KCKM 0245					NCBI Prokaryotic Genome Annotation Pipeline (PGAP)	Complete Genome	2023-09-12		1	SAMN37235621
GCF_003199005.1	ASM319900v1	Lacticaseibacillus paracasei		Lpc10					NCBI Prokaryotic Genome Annotation Pipeline (PGAP)	Complete Genome	2018-06-07		1	SAMN09283999
GCF_028609745.1	ASM2860974v1	Lacticaseibacillus paracasei		CLP-Y5					GCF_028609745.1-RS_2024_03_24	Complete Genome	2023-02-13		3	SAMN14686377
GCF_003268715.1	ASM326871v1	Lacticaseibacillus paracasei		LC355					NCBI Prokaryotic Genome Annotation Pipeline (PGAP)	Complete Genome	2018-06-27		3	SAMN09222630
GCF_002865565.1	ASM286556v1	Lacticaseibacillus paracasei		HD1.7					NCBI Prokaryotic Genome Annotation Pipeline (PGAP)	Complete Genome	2018-01-08		1	SAMN08195363
GCF_024717335.1	ASM2471733v1	Lacticaseibacillus paracasei		VHProbi M56					NCBI Prokaryotic Genome Annotation Pipeline (PGAP)	Complete Genome	2022-08-19		2	SAMN27162336
GCF_000194785.1	ASM19478v1	Lacticaseibacillus paracasei		LC2W					NCBI Prokaryotic Genome Annotation Pipeline (PGAP)	Complete Genome	2011-04-01		2	SAMN02603877
GCF_002902825.1	ASM290282v1	Lacticaseibacillus paracasei		HDS-01					NCBI Prokaryotic Genome Annotation Pipeline (PGAP)	Complete Genome	2018-01-28		1	SAMN08361670
GCF_037414395.1	ASM3741439v1	Lacticaseibacillus paracasei		CUDS0725					GCF_037414395.1-RS_2024_04_05	Complete Genome	2024-04-05		1	SAMN40277763
GCF_007292115.1	ASM729211v1	Lacticaseibacillus paracasei		CBA3611					NCBI Prokaryotic Genome Annotation Pipeline (PGAP)	Complete Genome	2019-07-23		2	SAMN11890849
GCF_034079445.1	ASM3407944v1	Lacticaseibacillus paracasei		A02					NCBI Prokaryotic Genome Annotation Pipeline (PGAP)	Complete Genome	2023-12-04		3	SAMN38258108
GCF_015377585.1	ASM1537758v1	Lacticaseibacillus paracasei		TK-P4A					NCBI Prokaryotic Genome Annotation Pipeline (PGAP)	Complete Genome	2020-11-12		4	SAMN13106280
GCF_003627255.1	ASM362725v1	Lacticaseibacillus paracasei		ZFM54					NCBI Prokaryotic Genome Annotation Pipeline (PGAP)	Complete Genome	2018-10-08		3	SAMN07305422
GCF_008329845.1	ASM832984v1	Lacticaseibacillus paracasei		10266					NCBI Prokaryotic Genome Annotation Pipeline (PGAP)	Complete Genome	2019-09-09		2	SAMN09874024
GCF_030480425.1	ASM3048042v1	Lacticaseibacillus paracasei		L14					NCBI Prokaryotic Genome Annotation Pipeline (PGAP)	Complete Genome	2023-07-15		1	SAMN33263285
GCF_013307125.1	ASM1330712v1	Lacticaseibacillus paracasei		Lp02					NCBI Prokaryotic Genome Annotation Pipeline (PGAP)	Complete Genome	2020-06-09		3	SAMN11489091
GCF_014905075.1	ASM1490507v1	Lacticaseibacillus paracasei		NFFJ04					GCF_014905075.1-RS_2024_05_11	Complete Genome	2020-10-21		4	SAMN14444968
GCF_002257625.1	ASM225762v1	Lacticaseibacillus paracasei		TK1501					NCBI Prokaryotic Genome Annotation Pipeline (PGAP)	Complete Genome	2017-08-16		1	SAMN05921089
GCF_003177075.1	ASM317707v1	Lacticaseibacillus paracasei		EG9					NCBI Prokaryotic Genome Annotation Pipeline (PGAP)	Complete Genome	2018-05-30		4	SAMN09239981
GCF_001514415.1	ASM151441v1	Lacticaseibacillus paracasei		KL1					NCBI Prokaryotic Genome Annotation Pipeline (PGAP)	Complete Genome	2016-01-14		1	SAMN04378089
GCF_024158965.2	ASM2415896v2	Lacticaseibacillus paracasei		DM001					NCBI Prokaryotic Genome Annotation Pipeline (PGAP)	Complete Genome	2022-08-31		6	SAMN29405972
GCF_000019245.4	ASM1924v3	Lacticaseibacillus paracasei		Zhang					NCBI Prokaryotic Genome Annotation Pipeline (PGAP)	Complete Genome	2015-02-05		2	SAMN02603933
GCF_022819265.1	ASM2281926v1	Lacticaseibacillus paracasei		SCB0563					GCF_022819265.1-RS_2024_04_19	Complete Genome	2022-04-06		2	SAMN26885627
GCF_030581835.1	ASM3058183v1	Lacticaseibacillus paracasei		XJ-003					NCBI Prokaryotic Genome Annotation Pipeline (PGAP)	Complete Genome	2023-08-02		4	SAMN20924980
GCF_001191565.1	ASM119156v1	Lacticaseibacillus paracasei		CAUH35					NCBI Prokaryotic Genome Annotation Pipeline (PGAP)	Complete Genome	2015-08-03		5	SAMN03892742
GCF_032466015.1	ASM3246601v1	Lacticaseibacillus paracasei		LMG 19719					NCBI Prokaryotic Genome Annotation Pipeline (PGAP)	Complete Genome	2023-10-10		6	SAMN37405140
GCF_002442835.1	ASM244283v1	Lacticaseibacillus paracasei		FAM18149					NCBI Prokaryotic Genome Annotation Pipeline (PGAP)	Complete Genome	2017-10-04		6	SAMN05781319
GCF_009834405.1	ASM983440v1	Lacticaseibacillus paracasei		TD 062					NCBI Prokaryotic Genome Annotation Pipeline (PGAP)	Complete Genome	2020-01-08		7	SAMN12792675
GCF_009739485.1	ASM973948v1	Lacticaseibacillus paracasei subsp. paracasei		IBB3423					NCBI Prokaryotic Genome Annotation Pipeline (PGAP)	Complete Genome	2019-12-10		3	SAMN07167770
GCF_024665815.1	ASM2466581v1	Lacticaseibacillus paracasei subsp. paracasei		1					NCBI Prokaryotic Genome Annotation Pipeline (PGAP)	Complete Genome	2022-08-15		2	SAMN29862210
GCF_002813615.1	ASM281361v1	Lacticaseibacillus paracasei subsp. paracasei		TMW 1.1434					NCBI Prokaryotic Genome Annotation Pipeline (PGAP)	Complete Genome	2017-12-07		2	SAMN05356834
GCF_021650835.1	ASM2165083v1	Lacticaseibacillus paracasei subsp. paracasei		GR0562					GCF_021650835.1-RS_2024_03_23	Complete Genome	2022-01-27		5	SAMN25145123
GCF_019175405.1	ASM1917540v1	Lacticaseibacillus paracasei subsp. paracasei		GR0548					NCBI Prokaryotic Genome Annotation Pipeline (PGAP)	Complete Genome	2021-07-08		2	SAMN18436391
GCF_025946745.1	ASM2594674v1	Lacticaseibacillus paracasei subsp. tolerans		FX-6-1					NCBI Prokaryotic Genome Annotation Pipeline (PGAP)	Complete Genome	2022-11-01		1	SAMN31308977
GCF_025946725.1	ASM2594672v1	Lacticaseibacillus paracasei subsp. tolerans		FX-6					NCBI Prokaryotic Genome Annotation Pipeline (PGAP)	Complete Genome	2022-11-01		1	SAMN31308951
GCF_015476155.1	ASM1547615v1	Lacticaseibacillus paracasei subsp. tolerans		MGB0625					NCBI Prokaryotic Genome Annotation Pipeline (PGAP)	Complete Genome	2020-11-15		3	SAMN16668564
GCF_015693945.1	ASM1569394v1	Lacticaseibacillus paracasei subsp. tolerans		ZY-1					NCBI Prokaryotic Genome Annotation Pipeline (PGAP)	Complete Genome	2020-11-29		5	SAMN16861159
GCF_016757695.1	ASM1675769v1	Lacticaseibacillus paracasei subsp. tolerans		S-NB					GCF_016757695.1-RS_2024_03_17	Complete Genome	2021-01-27		2	SAMN17359333
GCF_016757675.1	ASM1675767v1	Lacticaseibacillus paracasei subsp. tolerans		S-NA5					GCF_016757675.1-RS_2024_03_17	Complete Genome	2021-01-27		8	SAMN17359331
GCF_015476195.1	ASM1547619v1	Lacticaseibacillus paracasei subsp. tolerans		MGB0761					NCBI Prokaryotic Genome Annotation Pipeline (PGAP)	Complete Genome	2020-11-15		3	SAMN16668817
GCF_015476135.1	ASM1547613v1	Lacticaseibacillus paracasei subsp. tolerans		MGB0734					NCBI Prokaryotic Genome Annotation Pipeline (PGAP)	Complete Genome	2020-11-15		7	SAMN16667758
GCF_015476175.1	ASM1547617v1	Lacticaseibacillus paracasei subsp. tolerans		MGB0747					NCBI Prokaryotic Genome Annotation Pipeline (PGAP)	Complete Genome	2020-11-15		2	SAMN16668663
GCF_015476075.1	ASM1547607v1	Lacticaseibacillus paracasei subsp. tolerans		MGB0245					NCBI Prokaryotic Genome Annotation Pipeline (PGAP)	Complete Genome	2020-11-15		4	SAMN16657550
GCF_018286435.1	ASM1828643v1	Lacticaseibacillus paracasei subsp. tolerans		2A					GCF_018286435.1-RS_2024_05_21	Complete Genome	2021-05-06		1	SAMN18869149
GCF_038098635.1	ASM3809863v1	Lacticaseibacillus paracasei subsp. tolerans		DS0725					GCF_038098635.1-RS_2024_04_17	Complete Genome	2024-04-17		2	SAMN37388437
GCF_003957435.1	ASM395743v1	Lacticaseibacillus paracasei subsp. tolerans		AO356					GCF_003957435.1-RS_2024_03_21	Complete Genome	2018-12-20		2	SAMN08200884
GCF_000014525.1	ASM1452v1	Lacticaseibacillus paracasei ATCC 334		ATCC 334					NCBI Prokaryotic Genome Annotation Pipeline (PGAP)	Complete Genome	2006-10-13		2	SAMN02598528
GCF_000582665.1	ASM58266v1	Lacticaseibacillus paracasei N1115		N1115					NCBI Prokaryotic Genome Annotation Pipeline (PGAP)	Complete Genome	2014-02-14		5	SAMN03081525
GCF_016649195.2	ASM1664919v2	Lactococcus lactis		LB7					GCF_016649195.2-RS_2024_04_08	Complete Genome	2023-02-21		6	SAMN16383065
GCF_028994235.1	ASM2899423v1	Lactococcus lactis		P-1					GCF_028994235.1-RS_2024_03_29	Complete Genome	2023-03-05		1	SAMN33411931
GCF_033879915.1	ASM3387991v1	Lactococcus lactis		NCK401					NCBI Prokaryotic Genome Annotation Pipeline (PGAP)	Complete Genome	2023-11-22		1	SAMN37326198
GCF_030480465.1	ASM3048046v1	Lactococcus lactis		ZZ-2					NCBI Prokaryotic Genome Annotation Pipeline (PGAP)	Complete Genome	2023-07-15		1	SAMN36291390
GCF_023809745.1	ASM2380974v1	Lactococcus lactis		WiKim0124					NCBI Prokaryotic Genome Annotation Pipeline (PGAP)	Complete Genome	2022-06-20		1	SAMN28188621
GCF_029581115.1	ASM2958111v1	Lactococcus lactis		ZFM559					GCF_029581115.1-RS_2024_04_03	Complete Genome	2023-04-04		4	SAMN33849032
GCF_023734755.1	ASM2373475v1	Lactococcus lactis		ID-5					NCBI Prokaryotic Genome Annotation Pipeline (PGAP)	Complete Genome	2022-05-03		1	SAMD00439257
GCF_022809755.1	ASM2280975v1	Lactococcus lactis		SCB469					GCF_022809755.1-RS_2024_04_17	Complete Genome	2022-04-03		5	SAMN27009659
GCF_020221755.1	ASM2022175v1	Lactococcus lactis		FDAARGOS_867					NCBI Prokaryotic Genome Annotation Pipeline (PGAP)	Complete Genome	2021-10-04		6	SAMN13450397
GCF_023734735.1	ASM2373473v1	Lactococcus lactis		L8					NCBI Prokaryotic Genome Annotation Pipeline (PGAP)	Complete Genome	2022-05-03		1	SAMD00439154
GCF_023078515.1	ASM2307851v1	Lactococcus lactis		JNU 534					GCF_023078515.1-RS_2024_05_14	Complete Genome	2022-04-21		3	SAMN27578898
GCF_032878815.1	ASM3287881v1	Lactococcus lactis		LJL7m20					NCBI Prokaryotic Genome Annotation Pipeline (PGAP)	Complete Genome	2023-10-20		2	SAMN30817022
GCF_023206755.1	ASM2320675v1	Lactococcus lactis		KF140					GCF_023206755.1-RS_2024_05_14	Complete Genome	2022-05-02		4	SAMN17817055
GCF_038721235.1	ASM3872123v1	Lactococcus lactis		Q13					GCF_038721235.1-RS_2024_04_30	Complete Genome	2024-05-01		4	SAMN40948506
GCF_020463755.1	ASM2046375v1	Lactococcus lactis		LAC460					NCBI Prokaryotic Genome Annotation Pipeline (PGAP)	Complete Genome	2021-10-13		1	SAMN15502559
GCF_014884605.1	ASM1488460v1	Lactococcus lactis		N8					NCBI Prokaryotic Genome Annotation Pipeline (PGAP)	Complete Genome	2020-10-13		3	SAMN15500618
GCF_022670815.1	ASM2267081v1	Lactococcus lactis		AH1					GCF_022670815.1-RS_2024_04_06	Complete Genome	2022-03-22		9	SAMN26560258
GCF_007954765.1	ASM795476v1	Lactococcus lactis		CBA3619					NCBI Prokaryotic Genome Annotation Pipeline (PGAP)	Complete Genome	2019-08-11		2	SAMN11843663
GCF_027594765.1	ASM2759476v1	Lactococcus lactis		VHProbi V60					NCBI Prokaryotic Genome Annotation Pipeline (PGAP)	Complete Genome	2023-01-09		4	SAMN31276505
GCF_016027975.1	ASM1602797v1	Lactococcus lactis		FDAARGOS_887					NCBI Prokaryotic Genome Annotation Pipeline (PGAP)	Complete Genome	2020-12-14		5	SAMN13450417
GCF_016127135.1	ASM1612713v1	Lactococcus lactis		FDAARGOS_1064					NCBI Prokaryotic Genome Annotation Pipeline (PGAP)	Complete Genome	2020-12-20		5	SAMN16357233
GCF_000761115.1	ASM76111v1	Lactococcus lactis		AI06					NCBI Prokaryotic Genome Annotation Pipeline (PGAP)	Complete Genome	2014-10-01		1	SAMN03025289
GCF_014334715.1	ASM1433471v1	Lactococcus lactis		K_LL005					NCBI Prokaryotic Genome Annotation Pipeline (PGAP)	Complete Genome	2020-08-31		1	SAMN15183971
GCF_033631205.1	ASM3363120v1	Lactococcus lactis		B26					NCBI Prokaryotic Genome Annotation Pipeline (PGAP)	Complete Genome	2023-11-14		8	SAMN38113981
GCF_003722275.1	ASM372227v1	Lactococcus lactis		IL1403					GCF_003722275.1-RS_2024_04_07	Complete Genome	2018-11-13		1	SAMN10387363
GCF_016028815.1	ASM1602881v1	Lactococcus lactis		FDAARGOS_866					NCBI Prokaryotic Genome Annotation Pipeline (PGAP)	Complete Genome	2020-12-14		5	SAMN13450396
GCF_029542225.1	ASM2954222v1	Lactococcus lactis		EP2					GCF_029542225.1-RS_2024_04_06	Complete Genome	2023-04-03		1	SAMN32424878
GCF_003722255.1	ASM372225v1	Lactococcus lactis		IL6288					GCF_003722255.1-RS_2024_04_08	Complete Genome	2018-11-13		1	SAMN10386607
GCF_900088425.1	A12	Lactococcus lactis subsp. lactis		A12					NCBI Prokaryotic Genome Annotation Pipeline (PGAP)	Complete Genome	2016-07-25		5	SAMEA4005236
GCF_013395015.3	ASM1339501v3	Lactococcus lactis subsp. lactis		G121					NCBI Prokaryotic Genome Annotation Pipeline (PGAP)	Complete Genome	2020-09-17		5	SAMN14943687
GCF_002078975.3	ASM207897v4	Lactococcus lactis subsp. lactis		UC06					NCBI Prokaryotic Genome Annotation Pipeline (PGAP)	Complete Genome	2023-08-23		7	SAMN04956292
GCF_030437975.1	ASM3043797v1	Lactococcus lactis subsp. lactis		KMGR2-43					NCBI Prokaryotic Genome Annotation Pipeline (PGAP)	Complete Genome	2023-07-11		8	SAMN36278237
GCF_002078615.4	ASM207861v4	Lactococcus lactis subsp. lactis		UC77					GCF_002078615.4-RS_2024_04_18	Complete Genome	2024-04-10		7	SAMN04956303
GCF_030489665.1	ASM3048966v1	Lactococcus lactis subsp. lactis		CAB701					NCBI Prokaryotic Genome Annotation Pipeline (PGAP)	Complete Genome	2023-07-17		2	SAMN36378437
GCF_023611865.3	ASM2361186v3	Lactococcus lactis subsp. lactis		229					NCBI Prokaryotic Genome Annotation Pipeline (PGAP)	Complete Genome	2023-10-03		7	SAMN24806221
GCF_025562955.2	ASM2556295v3	Lactococcus lactis subsp. lactis		UL021					NCBI Prokaryotic Genome Annotation Pipeline (PGAP)	Complete Genome	2023-05-05		7	SAMN17309603
GCF_002078435.1	ASM207843v1	Lactococcus lactis subsp. lactis		275					GCF_002078435.1-RS_2024_04_07	Complete Genome	2017-04-04		5	SAMN04955252
GCF_000807375.1	ASM80737v1	Lactococcus lactis subsp. lactis		S0					NCBI Prokaryotic Genome Annotation Pipeline (PGAP)	Complete Genome	2014-12-23		1	SAMN03200076
GCF_016921015.2	ASM1692101v2	Lactococcus lactis subsp. lactis		223					NCBI Prokaryotic Genome Annotation Pipeline (PGAP)	Complete Genome	2023-09-29		9	SAMN09847869
GCF_025562895.2	ASM2556289v2	Lactococcus lactis subsp. lactis		I.1.1					NCBI Prokaryotic Genome Annotation Pipeline (PGAP)	Complete Genome	2023-06-02		7	SAMN17300602
GCF_022494905.1	ASM2249490v1	Lactococcus lactis subsp. lactis		IMAU11823					GCF_022494905.1-RS_2024_04_01	Complete Genome	2022-03-07		4	SAMN12321273
GCF_016952955.2	ASM1695295v2	Lactococcus lactis subsp. lactis		267					NCBI Prokaryotic Genome Annotation Pipeline (PGAP)	Complete Genome	2023-06-02		6	SAMN09847870
GCF_016920995.2	ASM1692099v2	Lactococcus lactis subsp. lactis		WM1					NCBI Prokaryotic Genome Annotation Pipeline (PGAP)	Complete Genome	2023-06-30		6	SAMN09847649
GCF_002804185.1	ASM280418v1	Lactococcus lactis subsp. lactis		F44					NCBI Prokaryotic Genome Annotation Pipeline (PGAP)	Complete Genome	2017-12-04		1	SAMN08048876
GCF_002078855.1	ASM207885v1	Lactococcus lactis subsp. lactis		UL8					GCF_002078855.1-RS_2024_04_01	Complete Genome	2017-04-04		4	SAMN04956402
GCF_035985965.1	ASM3598596v1	Lactococcus lactis subsp. lactis		C20					NCBI Prokaryotic Genome Annotation Pipeline (PGAP)	Complete Genome	2024-01-23		1	SAMN39463775
GCF_002804285.1	ASM280428v1	Lactococcus lactis subsp. lactis		G423					NCBI Prokaryotic Genome Annotation Pipeline (PGAP)	Complete Genome	2017-12-04		1	SAMN08054956
GCF_017821195.2	ASM1782119v2	Lactococcus lactis subsp. lactis		DRC3					NCBI Prokaryotic Genome Annotation Pipeline (PGAP)	Complete Genome	2023-07-18		7	SAMN16604567
GCF_002078495.2	ASM207849v2	Lactococcus lactis subsp. lactis		UC063					NCBI Prokaryotic Genome Annotation Pipeline (PGAP)	Complete Genome	2023-06-09		6	SAMN04956302
GCF_023611885.1	ASM2361188v1	Lactococcus lactis subsp. lactis		UC109					NCBI Prokaryotic Genome Annotation Pipeline (PGAP)	Complete Genome	2022-05-31		6	SAMN25002609
GCF_002078475.4	ASM207847v4	Lactococcus lactis subsp. lactis		UC11					NCBI Prokaryotic Genome Annotation Pipeline (PGAP)	Complete Genome	2023-07-18		7	SAMN04956294
GCF_002078995.3	ASM207899v3	Lactococcus lactis subsp. lactis		UC08					NCBI Prokaryotic Genome Annotation Pipeline (PGAP)	Complete Genome	2023-06-30		6	SAMN04956293
GCF_023822205.1	ASM2382220v1	Lactococcus lactis subsp. lactis		IBB417					GCF_023822205.1-RS_2024_04_02	Complete Genome	2022-06-21		6	SAMN23247110
GCF_002895225.1	ASM289522v1	Lactococcus lactis subsp. lactis		G50					GCF_002895225.1-RS_2024_03_19	Complete Genome	2018-01-22		1	SAMN08200704
GCF_023822185.1	ASM2382218v1	Lactococcus lactis subsp. lactis		IBB109					GCF_023822185.1-RS_2024_04_02	Complete Genome	2022-06-21		6	SAMN23247109
GCF_003627395.2	ASM362739v2	Lactococcus lactis subsp. lactis bv. diacetylactis		S50					NCBI Prokaryotic Genome Annotation Pipeline (PGAP)	Complete Genome	2020-09-17		7	SAMN10167144
GCF_002148215.1	ASM214821v1	Lactococcus lactis subsp. lactis bv. diacetylactis		FM03					NCBI Prokaryotic Genome Annotation Pipeline (PGAP)	Complete Genome	2017-05-17		8	SAMN06061939
GCF_008728875.1	ASM872887v1	Lactococcus lactis subsp. lactis bv. diacetylactis		SD96					NCBI Prokaryotic Genome Annotation Pipeline (PGAP)	Complete Genome	2019-09-30		11	SAMN12502795
GCF_017869415.1	ASM1786941v1	Lactococcus lactis subsp. lactis bv. diacetylactis		Ge001					GCF_017869415.1-RS_2024_04_26	Complete Genome	2021-04-08		1	SAMN17768877
GCF_000025045.1	ASM2504v1	Lactococcus lactis subsp. lactis KF147		KF147					GCF_000025045.1-RS_2024_03_27	Complete Genome	2009-12-18		2	SAMN02603087
GCF_000478255.1	ASM47825v2	Lactococcus lactis subsp. lactis NCDO 2118		NCDO 2118					NCBI Prokaryotic Genome Annotation Pipeline (PGAP)	Complete Genome	2014-07-30		2	SAMN02471376
GCF_000344575.1	ASM34457v1	Lactococcus lactis subsp. lactis IO-1		IO-1					NCBI Prokaryotic Genome Annotation Pipeline (PGAP)	Complete Genome	2012-02-04		1	SAMD00060995
GCF_000192705.1	ASM19270v1	Lactococcus lactis subsp. lactis CV56		CV56					NCBI Prokaryotic Genome Annotation Pipeline (PGAP)	Complete Genome	2011-03-18		6	SAMN02603398
GCF_016653515.1	ASM1665351v1	Lacticaseibacillus rhamnosus		KF7					NCBI Prokaryotic Genome Annotation Pipeline (PGAP)	Complete Genome	2021-01-17		4	SAMN17214539
GCF_032465975.1	ASM3246597v1	Lacticaseibacillus rhamnosus		LMG 23550					NCBI Prokaryotic Genome Annotation Pipeline (PGAP)	Complete Genome	2023-10-10		1	SAMN37405142
GCF_031593775.1	ASM3159377v1	Lacticaseibacillus rhamnosus		VHProbi M12					NCBI Prokaryotic Genome Annotation Pipeline (PGAP)	Complete Genome	2023-09-18		1	SAMN37345414
GCF_001988935.1	ASM198893v1	Lacticaseibacillus rhamnosus		BFE5264					NCBI Prokaryotic Genome Annotation Pipeline (PGAP)	Complete Genome	2017-02-06		2	SAMN04404358
GCF_002158925.1	ASM215892v1	Lacticaseibacillus rhamnosus		4B15					NCBI Prokaryotic Genome Annotation Pipeline (PGAP)	Complete Genome	2017-05-30		1	SAMN07160384
GCF_008727835.1	ASM872783v1	Lacticaseibacillus rhamnosus		hsryfm 1301					NCBI Prokaryotic Genome Annotation Pipeline (PGAP)	Complete Genome	2019-09-29		2	SAMN12793868
GCF_015377485.1	ASM1537748v1	Lacticaseibacillus rhamnosus		TK-F8B					NCBI Prokaryotic Genome Annotation Pipeline (PGAP)	Complete Genome	2020-11-12		3	SAMN13106275
GCF_902381635.1	UHGG_MGYG-HGUT-01293	Lacticaseibacillus rhamnosus					MGYG-HGUT-01293		NCBI Prokaryotic Genome Annotation Pipeline (PGAP)	Complete Genome	2019-08-10		1	SAMEA5850796
GCF_032248855.1	ASM3224885v1	Lacticaseibacillus rhamnosus		DS0508					NCBI Prokaryotic Genome Annotation Pipeline (PGAP)	Complete Genome	2023-10-01		1	SAMN37428803
GCF_030480385.1	ASM3048038v1	Lacticaseibacillus rhamnosus		MCC 0256					NCBI Prokaryotic Genome Annotation Pipeline (PGAP)	Complete Genome	2023-07-15		1	SAMN36269914
GCF_035334605.1	ASM3533460v1	Lacticaseibacillus rhamnosus		S262-4W					NCBI Prokaryotic Genome Annotation Pipeline (PGAP)	Complete Genome	2024-01-09		1	SAMN38691366
GCF_024158105.2	ASM2415810v2	Lacticaseibacillus rhamnosus		DM054					NCBI Prokaryotic Genome Annotation Pipeline (PGAP)	Complete Genome	2022-08-23		2	SAMN29394000
GCF_004010975.1	ASM401097v1	Lacticaseibacillus rhamnosus		LR-B1					NCBI Prokaryotic Genome Annotation Pipeline (PGAP)	Complete Genome	2019-01-10		1	SAMN08176627
GCF_017795605.1	ASM1779560v1	Lacticaseibacillus rhamnosus		LDTM7511					GCF_017795605.1-RS_2024_04_29	Complete Genome	2021-04-06		1	SAMN14558312
GCF_029011275.1	ASM2901127v1	Lacticaseibacillus rhamnosus		VSI43					GCF_029011275.1-RS_2024_04_01	Complete Genome	2023-03-06		3	SAMN33275455
GCF_008831425.1	ASM883142v1	Lacticaseibacillus rhamnosus		BIO6870					NCBI Prokaryotic Genome Annotation Pipeline (PGAP)	Complete Genome	2019-10-07		1	SAMN12856534
GCF_026427555.1	ASM2642755v1	Lacticaseibacillus rhamnosus		VHProbi F20					NCBI Prokaryotic Genome Annotation Pipeline (PGAP)	Complete Genome	2022-11-28		2	SAMN27162334
GCF_031202655.1	ASM3120265v1	Lacticaseibacillus rhamnosus		Fmb14					NCBI Prokaryotic Genome Annotation Pipeline (PGAP)	Complete Genome	2023-09-06		2	SAMN29933357
GCF_029010255.1	ASM2901025v1	Lacticaseibacillus rhamnosus		VSI33					GCF_029010255.1-RS_2024_04_06	Complete Genome	2023-03-06		1	SAMN33275463
GCF_023913535.1	ASM2391353v1	Lacticaseibacillus rhamnosus		P118					NCBI Prokaryotic Genome Annotation Pipeline (PGAP)	Complete Genome	2022-06-26		1	SAMN29024225
GCF_022220485.1	ASM2222048v1	Lacticaseibacillus rhamnosus		VHProbi Y39					NCBI Prokaryotic Genome Annotation Pipeline (PGAP)	Complete Genome	2022-02-14		1	SAMN23764977
GCF_018228745.1	ASM1822874v1	Lacticaseibacillus rhamnosus		X253					GCF_018228745.1-RS_2024_05_18	Complete Genome	2021-05-03		1	SAMN18868053
GCF_900636875.1	44927_D01	Lacticaseibacillus rhamnosus		NCTC13710					NCBI Prokaryotic Genome Annotation Pipeline (PGAP)	Complete Genome	2018-12-20		1	SAMEA3881060
GCF_019967935.1	ASM1996793v1	Lacticaseibacillus rhamnosus		CAU 1365					NCBI Prokaryotic Genome Annotation Pipeline (PGAP)	Complete Genome	2021-09-14		1	SAMN20968817
GCF_029543065.1	ASM2954306v1	Lacticaseibacillus rhamnosus		A5					GCF_029543065.1-RS_2024_04_07	Complete Genome	2023-04-03		1	SAMN33847213
GCF_003433395.1	ASM343339v1	Lacticaseibacillus rhamnosus		JCM1553					NCBI Prokaryotic Genome Annotation Pipeline (PGAP)	Complete Genome	2018-02-28		1	SAMN07235705
GCF_002960215.1	ASM296021v1	Lacticaseibacillus rhamnosus		SCT-10-10-60					NCBI Prokaryotic Genome Annotation Pipeline (PGAP)	Complete Genome	2018-02-28		1	SAMN06233708
GCF_009720565.1	ASM972056v1	Lacticaseibacillus rhamnosus		BIO5326					NCBI Prokaryotic Genome Annotation Pipeline (PGAP)	Complete Genome	2019-11-30		1	SAMN13344000
GCF_036583945.1	ASM3658394v1	Lacticaseibacillus rhamnosus		CP-1					GCF_036583945.1-RS_2024_05_06	Complete Genome	2024-02-13		1	SAMN39624591
GCF_032465915.1	ASM3246591v1	Lacticaseibacillus rhamnosus		LMG 23277					NCBI Prokaryotic Genome Annotation Pipeline (PGAP)	Complete Genome	2023-10-10		1	SAMN37405145
GCF_039654095.1	ASM3965409v1	Lacticaseibacillus rhamnosus		S22825					GCF_039654095.1-RS_2024_05_16	Complete Genome	2024-05-17		1	SAMN38984026
GCF_002286235.1	ASM228623v1	Lacticaseibacillus rhamnosus		LR5					NCBI Prokaryotic Genome Annotation Pipeline (PGAP)	Complete Genome	2017-09-05		1	SAMN05631078
GCF_033977045.1	ASM3397704v1	Lacticaseibacillus rhamnosus		LR6					NCBI Prokaryotic Genome Annotation Pipeline (PGAP)	Complete Genome	2023-11-29		1	SAMN37367105
GCF_024397415.1	ASM2439741v1	Lacticaseibacillus rhamnosus		HN067					NCBI Prokaryotic Genome Annotation Pipeline (PGAP)	Complete Genome	2022-07-25		2	SAMN29767175
GCF_032465875.1	ASM3246587v1	Lacticaseibacillus rhamnosus		LMG 23551					NCBI Prokaryotic Genome Annotation Pipeline (PGAP)	Complete Genome	2023-10-10		1	SAMN37405147
GCF_033802705.1	ASM3380270v1	Lacticaseibacillus rhamnosus		SN21-1					NCBI Prokaryotic Genome Annotation Pipeline (PGAP)	Complete Genome	2023-11-19		1	SAMN38167931
GCF_032465895.1	ASM3246589v1	Lacticaseibacillus rhamnosus		LMG 23327					NCBI Prokaryotic Genome Annotation Pipeline (PGAP)	Complete Genome	2023-10-10		1	SAMN37405146
GCF_031594435.1	ASM3159443v1	Lacticaseibacillus rhamnosus		VHProbi V6156					NCBI Prokaryotic Genome Annotation Pipeline (PGAP)	Complete Genome	2023-09-18		1	SAMN37345368
GCF_024053515.2	ASM2405351v2	Lacticaseibacillus rhamnosus		DM065					NCBI Prokaryotic Genome Annotation Pipeline (PGAP)	Complete Genome	2022-08-23		3	SAMN29255128
GCF_030490305.1	ASM3049030v1	Lacticaseibacillus rhamnosus		DM163					NCBI Prokaryotic Genome Annotation Pipeline (PGAP)	Complete Genome	2023-07-17		2	SAMN36399042
GCF_020826335.1	ASM2082633v1	Lacticaseibacillus rhamnosus		PMC203					NCBI Prokaryotic Genome Annotation Pipeline (PGAP)	Complete Genome	2021-11-10		2	SAMN22826457
GCF_035928125.1	ASM3592812v1	Lacticaseibacillus rhamnosus		VHProbi V77					NCBI Prokaryotic Genome Annotation Pipeline (PGAP)	Complete Genome	2024-01-22		1	SAMN39436992
GCF_024665595.1	ASM2466559v1	Lacticaseibacillus rhamnosus		GR-1					NCBI Prokaryotic Genome Annotation Pipeline (PGAP)	Complete Genome	2022-08-15		4	SAMN29862203
GCF_024442295.1	ASM2444229v1	Lacticaseibacillus rhamnosus		CLK 101					GCF_024442295.1-RS_2024_03_29	Complete Genome	2022-07-26		3	SAMN29784175
GCF_018141205.1	ASM1814120v1	Lacticaseibacillus rhamnosus		CE1					GCF_018141205.1-RS_2024_05_17	Complete Genome	2021-04-27		1	SAMN18687446
GCF_018286375.1	ASM1828637v1	Lacticaseibacillus rhamnosus		AS					GCF_018286375.1-RS_2024_05_21	Complete Genome	2021-05-06		1	SAMN18869154
GCF_032465995.1	ASM3246599v1	Lacticaseibacillus rhamnosus		LMG 10768					NCBI Prokaryotic Genome Annotation Pipeline (PGAP)	Complete Genome	2023-10-10		1	SAMN37405141
GCF_016599675.1	ASM1659967v2	Lacticaseibacillus rhamnosus		B6					NCBI Prokaryotic Genome Annotation Pipeline (PGAP)	Complete Genome	2021-01-11		1	SAMN17141195
GCF_013167115.1	ASM1316711v1	Lacticaseibacillus rhamnosus		LV108					NCBI Prokaryotic Genome Annotation Pipeline (PGAP)	Complete Genome	2020-05-26		1	SAMN14943671
GCF_032465935.1	ASM3246593v1	Lacticaseibacillus rhamnosus		LMG 19717					NCBI Prokaryotic Genome Annotation Pipeline (PGAP)	Complete Genome	2023-10-10		2	SAMN37405144
GCF_032465955.1	ASM3246595v1	Lacticaseibacillus rhamnosus		LMG 19716					NCBI Prokaryotic Genome Annotation Pipeline (PGAP)	Complete Genome	2023-10-10		1	SAMN37405143
GCF_024610975.1	ASM2461097v1	Lacticaseibacillus rhamnosus		VHProbi M14					NCBI Prokaryotic Genome Annotation Pipeline (PGAP)	Complete Genome	2022-08-10		1	SAMN27397804
GCF_030034775.1	ASM3003477v1	Lacticaseibacillus rhamnosus		k32					GCF_030034775.1-RS_2024_05_18	Complete Genome	2023-05-18		5	SAMN34474297
GCF_002076955.1	ASM207695v1	Lacticaseibacillus rhamnosus		Pen					NCBI Prokaryotic Genome Annotation Pipeline (PGAP)	Complete Genome	2017-04-03		1	SAMN06196449
GCF_038086925.1	ASM3808692v1	Lacticaseibacillus rhamnosus		LR110					GCF_038086925.1-RS_2024_04_14	Complete Genome	2024-04-15		1	SAMN39639086
GCF_003353455.1	ASM335345v1	Lacticaseibacillus rhamnosus GG		GG					NCBI Prokaryotic Genome Annotation Pipeline (PGAP)	Complete Genome	2018-08-02		1	SAMN09685158
GCF_000026505.1	ASM2650v1	Lacticaseibacillus rhamnosus GG		GG (ATCC 53103)					NCBI Prokaryotic Genome Annotation Pipeline (PGAP)	Complete Genome	2009-09-02		1	SAMEA2272375
GCF_015238575.1	ASM1523857v1	Lacticaseibacillus rhamnosus GG		JL-1					NCBI Prokaryotic Genome Annotation Pipeline (PGAP)	Complete Genome	2020-11-05		1	SAMN13386394
GCF_000011045.1	ASM1104v1	Lacticaseibacillus rhamnosus GG		ATCC 53103					GCF_000011045.1-RS_2024_04_01	Complete Genome	2009-09-25		1	SAMD00060969
GCF_002287945.1	ASM228794v1	Lacticaseibacillus rhamnosus DSM 14870		DSM 14870					NCBI Prokaryotic Genome Annotation Pipeline (PGAP)	Complete Genome	2017-09-08		1	SAMN07605138
GCF_000418495.1	ASM41849v1	Lacticaseibacillus rhamnosus LOCK908		LOCK908					NCBI Prokaryotic Genome Annotation Pipeline (PGAP)	Complete Genome	2013-07-08		1	SAMN02603329
GCF_000026525.1	ASM2652v1	Lacticaseibacillus rhamnosus Lc 705		Lc 705					NCBI Prokaryotic Genome Annotation Pipeline (PGAP)	Complete Genome	2009-09-02		2	SAMEA2272728
GCF_000233755.1	ASM23375v1	Lacticaseibacillus rhamnosus ATCC 8530		ATCC 8530					NCBI Prokaryotic Genome Annotation Pipeline (PGAP)	Complete Genome	2011-11-03		1	SAMN02604241
GCF_000418475.1	ASM41847v1	Lacticaseibacillus rhamnosus LOCK900		LOCK900					NCBI Prokaryotic Genome Annotation Pipeline (PGAP)	Complete Genome	2013-07-08		1	SAMN02603328
GCF_902381625.1	UHGG_MGYG-HGUT-01292	Bifidobacterium longum					MGYG-HGUT-01292		NCBI Prokaryotic Genome Annotation Pipeline (PGAP)	Complete Genome	2019-08-10		1	SAMEA5850795
GCF_030450025.1	ASM3045002v1	Bifidobacterium longum		XZM1					NCBI Prokaryotic Genome Annotation Pipeline (PGAP)	Complete Genome	2023-07-13		1	SAMN31373089
GCF_000730205.1	ASM73020v1	Bifidobacterium longum		BXY01					NCBI Prokaryotic Genome Annotation Pipeline (PGAP)	Complete Genome	2014-07-17		1	SAMN02843216
GCF_036419235.1	ASM3641923v1	Bifidobacterium longum		DFI.7.60					NCBI Prokaryotic Genome Annotation Pipeline (PGAP)	Complete Genome	2024-02-06		2	SAMN24726073
GCF_001293145.1	ASM129314v1	Bifidobacterium longum		BG7					NCBI Prokaryotic Genome Annotation Pipeline (PGAP)	Complete Genome	2015-09-17		2	SAMN03271682
GCF_016838685.1	ASM1683868v1	Bifidobacterium longum		HN001					GCF_016838685.1-RS_2024_04_01	Complete Genome	2021-02-09		1	SAMN17735675
GCF_009728915.1	ASM972891v1	Bifidobacterium longum		LTBL16					NCBI Prokaryotic Genome Annotation Pipeline (PGAP)	Complete Genome	2019-12-04		1	SAMN10473362
GCF_017743155.1	ASM1774315v1	Bifidobacterium longum		K5					NCBI Prokaryotic Genome Annotation Pipeline (PGAP)	Complete Genome	2021-04-04		1	SAMN18520740
GCF_020181415.1	ASM2018141v1	Bifidobacterium longum		NBRC 114370					NCBI Prokaryotic Genome Annotation Pipeline (PGAP)	Complete Genome	2021-09-30		2	SAMN21163585
GCF_017743175.1	ASM1774317v1	Bifidobacterium longum		K15					NCBI Prokaryotic Genome Annotation Pipeline (PGAP)	Complete Genome	2021-04-04		1	SAMN18520777
GCF_022701235.1	ASM2270123v1	Bifidobacterium longum		D2TC					GCF_022701235.1-RS_2024_04_10	Complete Genome	2022-03-28		1	SAMN22899790
GCF_005406285.1	ASM540628v1	Bifidobacterium longum		ZJ1					NCBI Prokaryotic Genome Annotation Pipeline (PGAP)	Complete Genome	2019-05-16		1	SAMN11513273
GCF_021432165.1	ASM2143216v1	Bifidobacterium longum		T1					NCBI Prokaryotic Genome Annotation Pipeline (PGAP)	Complete Genome	2022-01-11		1	SAMN24563599
GCF_011764605.1	ASM1176460v1	Bifidobacterium longum		Jih1					NCBI Prokaryotic Genome Annotation Pipeline (PGAP)	Complete Genome	2020-03-23		1	SAMN14390487
GCF_004936435.1	ASM493643v1	Bifidobacterium longum		51A					NCBI Prokaryotic Genome Annotation Pipeline (PGAP)	Complete Genome	2019-04-30		1	SAMN08457432
GCF_018141605.1	ASM1814160v1	Bifidobacterium longum		I2-2-3					GCF_018141605.1-RS_2024_05_17	Complete Genome	2021-04-27		2	SAMN16871567
GCF_018141585.1	ASM1814158v1	Bifidobacterium longum		K2-21-4					GCF_018141585.1-RS_2024_05_17	Complete Genome	2021-04-27		2	SAMN16871528
GCF_021228035.1	ASM2122803v1	Bifidobacterium longum		VHProbi Y08					GCF_021228035.1-RS_2024_04_30	Complete Genome	2021-12-18		1	SAMN23764975
GCF_014334375.1	ASM1433437v1	Bifidobacterium longum		LC67					NCBI Prokaryotic Genome Annotation Pipeline (PGAP)	Complete Genome	2020-08-31		1	SAMN15719936
GCF_023242235.1	ASM2324223v1	Bifidobacterium longum		W13					NCBI Prokaryotic Genome Annotation Pipeline (PGAP)	Complete Genome	2022-05-05		1	SAMN16815453
GCF_014334075.1	ASM1433407v1	Bifidobacterium longum		BIM B-813D					NCBI Prokaryotic Genome Annotation Pipeline (PGAP)	Complete Genome	2020-08-30		1	SAMN15862323
GCF_000829295.1	ASM82929v1	Bifidobacterium longum		105-A					NCBI Prokaryotic Genome Annotation Pipeline (PGAP)	Complete Genome	2014-11-11		1	SAMD00019943
GCF_028201535.1	ASM2820153v1	Bifidobacterium longum		LBUX23					NCBI Prokaryotic Genome Annotation Pipeline (PGAP)	Complete Genome	2023-01-29		1	SAMN32775812
GCF_009931635.1	ASM993163v1	Bifidobacterium longum		CACC 517					GCF_009931635.1-RS_2024_03_17	Complete Genome	2020-01-27		1	SAMN13865297
GCF_008086305.1	ASM808630v1	Bifidobacterium longum		BAMA-B05					NCBI Prokaryotic Genome Annotation Pipeline (PGAP)	Complete Genome	2019-08-26		1	SAMN12569298
GCF_001719085.1	ASM171908v1	Bifidobacterium longum		35624					NCBI Prokaryotic Genome Annotation Pipeline (PGAP)	Complete Genome	2016-09-06		1	SAMN04254466
GCF_009738515.1	ASM973851v1	Bifidobacterium longum		JSRL02					NCBI Prokaryotic Genome Annotation Pipeline (PGAP)	Complete Genome	2019-12-10		1	SAMN13440970
GCF_037100215.1	ASM3710021v1	Bifidobacterium longum subsp. longum		DS1566					GCF_037100215.1-RS_2024_04_05	Complete Genome	2024-04-05		2	SAMN40243542
GCF_020353915.1	ASM2035391v1	Bifidobacterium longum subsp. longum		NBRC 114494					NCBI Prokaryotic Genome Annotation Pipeline (PGAP)	Complete Genome	2021-10-07		3	SAMN21163593
GCF_013393765.1	ASM1339376v1	Bifidobacterium longum subsp. longum		YS108R					NCBI Prokaryotic Genome Annotation Pipeline (PGAP)	Complete Genome	2020-07-08		1	SAMN09355369
GCF_017357345.1	ASM1735734v1	Bifidobacterium longum subsp. longum		JCM 7053					GCF_017357345.1-RS_2024_04_11	Complete Genome	2021-03-16		1	SAMN18034729
GCF_014900535.1	ASM1490053v1	Bifidobacterium longum subsp. longum		JCM 11343					NCBI Prokaryotic Genome Annotation Pipeline (PGAP)	Complete Genome	2020-10-20		1	SAMN16365392
GCF_028898865.1	ASM2889886v1	Bifidobacterium longum subsp. longum		F2					GCF_028898865.1-RS_2024_04_01	Complete Genome	2023-03-02		1	SAMN33360037
GCF_017357325.1	ASM1735732v1	Bifidobacterium longum subsp. longum		JCM 11342					GCF_017357325.1-RS_2024_04_11	Complete Genome	2021-03-16		1	SAMN18034727
GCF_014898235.1	ASM1489823v1	Bifidobacterium longum subsp. longum		JCM 11341					NCBI Prokaryotic Genome Annotation Pipeline (PGAP)	Complete Genome	2020-10-20		1	SAMN16365390
GCF_015101725.1	ASM1510172v1	Bifidobacterium longum subsp. longum		JCM 11340					NCBI Prokaryotic Genome Annotation Pipeline (PGAP)	Complete Genome	2020-10-20		1	SAMN16378287
GCF_001446275.1	ASM144627v1	Bifidobacterium longum subsp. longum		CCUG30698					GCF_001446275.1-RS_2024_03_31	Complete Genome	2015-11-19		1	SAMN03785819
GCF_001725985.1	ASM172598v1	Bifidobacterium longum subsp. longum		AH1206					NCBI Prokaryotic Genome Annotation Pipeline (PGAP)	Complete Genome	2016-09-14		1	SAMN04576213
GCF_038022065.1	ASM3802206v1	Bifidobacterium longum subsp. longum		TCI068					GCF_038022065.1-RS_2024_04_08	Complete Genome	2024-04-09		1	SAMN40624457
GCF_037997085.1	ASM3799708v1	Bifidobacterium longum subsp. longum		FB1-1					GCF_037997085.1-RS_2024_04_08	Complete Genome	2024-04-08		1	SAMN40512380
GCF_020008065.1	ASM2000806v1	Bifidobacterium longum subsp. longum		BCBL-583					NCBI Prokaryotic Genome Annotation Pipeline (PGAP)	Complete Genome	2021-09-16		1	SAMN20254318
GCF_014898215.1	ASM1489821v1	Bifidobacterium longum subsp. longum		JCM 7050					NCBI Prokaryotic Genome Annotation Pipeline (PGAP)	Complete Genome	2020-10-20		1	SAMN16365389
GCF_017357065.1	ASM1735706v1	Bifidobacterium longum subsp. longum		KCTC 3421					GCF_017357065.1-RS_2024_04_11	Complete Genome	2021-03-16		1	SAMN18034898
GCF_021184065.1	ASM2118406v1	Bifidobacterium longum subsp. longum		BB-46					NCBI Prokaryotic Genome Annotation Pipeline (PGAP)	Complete Genome	2021-12-14		1	SAMN16881102
GCF_033453085.1	ASM3345308v1	Bifidobacterium longum subsp. longum		BG-L47					NCBI Prokaryotic Genome Annotation Pipeline (PGAP)	Complete Genome	2023-11-09		1	SAMN38050567
GCF_001446255.1	ASM144625v1	Bifidobacterium longum subsp. longum		NCIMB8809					GCF_001446255.1-RS_2024_04_14	Complete Genome	2015-11-19		1	SAMN03785818
GCF_003342655.1	ASM334265v1	Bifidobacterium longum subsp. longum		BORI					GCF_003342655.1-RS_2024_04_02	Complete Genome	2018-07-26		1	SAMN09691177
GCF_014898115.1	ASM1489811v1	Bifidobacterium longum subsp. longum		KCTC 5914					NCBI Prokaryotic Genome Annotation Pipeline (PGAP)	Complete Genome	2020-10-20		1	SAMN16287599
GCF_015100215.1	ASM1510021v1	Bifidobacterium longum subsp. longum		JCM 7052					GCF_015100215.1-RS_2024_05_07	Complete Genome	2020-10-21		1	SAMD00200813
GCF_902167885.1	B.longum_ssp_infantis_6_mod2	Bifidobacterium longum subsp. infantis					B.longum_ssp_infantis_6		NCBI Prokaryotic Genome Annotation Pipeline (PGAP)	Complete Genome	2019-07-15		1	SAMEA5770187
GCF_015102215.1	ASM1510221v1	Bifidobacterium longum subsp. infantis		JCM 11347					NCBI Prokaryotic Genome Annotation Pipeline (PGAP)	Complete Genome	2020-10-20		1	SAMN16365393
GCF_022819225.1	ASM2281922v1	Bifidobacterium longum subsp. infantis		JRPT					GCF_022819225.1-RS_2024_04_19	Complete Genome	2022-04-06		1	SAMN27022286
GCF_018140675.1	ASM1814067v1	Bifidobacterium longum subsp. infantis		BINF					GCF_018140675.1-RS_2024_03_23	Complete Genome	2021-04-26		1	SAMN18751768
GCF_023205855.1	ASM2320585v1	Bifidobacterium longum subsp. infantis		BB-02					GCF_023205855.1-RS_2024_04_11	Complete Genome	2022-05-02		1	SAMN15077325
GCF_940588555.1	hadza_2261_Bf14	Bifidobacterium longum subsp. infantis					hadza_2261_Bf14		NCBI Prokaryotic Genome Annotation Pipeline (PGAP)	Complete Genome	2022-05-11		1	SAMEA14201083
GCF_017299595.1	ASM1729959v1	Bifidobacterium longum subsp. infantis		JCM 7009					NCBI Prokaryotic Genome Annotation Pipeline (PGAP)	Complete Genome	2021-03-08		1	SAMN18034992
GCF_017378625.1	ASM1737862v1	Bifidobacterium longum subsp. infantis		JCM 7010					GCF_017378625.1-RS_2024_03_23	Complete Genome	2021-03-18		1	SAMN18240252
GCF_023208115.1	ASM2320811v1	Bifidobacterium longum subsp. infantis		PI_005					GCF_023208115.1-RS_2024_04_10	Complete Genome	2022-05-02		1	SAMN15077329
GCF_023208075.1	ASM2320807v1	Bifidobacterium longum subsp. infantis		PI_008					GCF_023208075.1-RS_2024_04_10	Complete Genome	2022-05-02		1	SAMN15077332
GCF_023205815.1	ASM2320581v1	Bifidobacterium longum subsp. infantis		PI_003					GCF_023205815.1-RS_2024_04_10	Complete Genome	2022-05-02		1	SAMN15077327
GCF_023208155.1	ASM2320815v1	Bifidobacterium longum subsp. infantis		PI_006					GCF_023208155.1-RS_2024_04_10	Complete Genome	2022-05-02		1	SAMN15077330
GCF_023208035.1	ASM2320803v1	Bifidobacterium longum subsp. infantis		PI_010					GCF_023208035.1-RS_2024_04_10	Complete Genome	2022-05-02		1	SAMN15077334
GCF_023208095.1	ASM2320809v1	Bifidobacterium longum subsp. infantis		PI_007					GCF_023208095.1-RS_2024_04_10	Complete Genome	2022-05-02		1	SAMN15077331
GCF_023208055.1	ASM2320805v1	Bifidobacterium longum subsp. infantis		PI_009					GCF_023208055.1-RS_2024_04_10	Complete Genome	2022-05-02		1	SAMN15077333
GCF_023205795.1	ASM2320579v1	Bifidobacterium longum subsp. infantis		PI_004					GCF_023205795.1-RS_2024_04_10	Complete Genome	2022-05-02		1	SAMN15077328
GCF_023205835.1	ASM2320583v1	Bifidobacterium longum subsp. infantis		PI_002					GCF_023205835.1-RS_2024_04_10	Complete Genome	2022-05-02		1	SAMN15077326
GCF_023208135.1	ASM2320813v1	Bifidobacterium longum subsp. infantis		NLS					GCF_023208135.1-RS_2024_04_10	Complete Genome	2022-05-02		1	SAMN15077324
GCF_001281305.1	ASM128130v1	Bifidobacterium longum subsp. infantis		BT1					NCBI Prokaryotic Genome Annotation Pipeline (PGAP)	Complete Genome	2015-09-14		1	SAMN03271683
GCF_026967535.1	ASM2696753v1	Bifidobacterium longum subsp. infantis		Y46					NCBI Prokaryotic Genome Annotation Pipeline (PGAP)	Complete Genome	2022-12-18		1	SAMN32105470
GCF_001051015.2	ASM105101v2	Bifidobacterium longum subsp. infantis		CECT 7210					NCBI Prokaryotic Genome Annotation Pipeline (PGAP)	Complete Genome	2015-02-25		1	SAMEA3158508
GCF_015102035.1	ASM1510203v1	Bifidobacterium longum subsp. infantis		JCM 11660					NCBI Prokaryotic Genome Annotation Pipeline (PGAP)	Complete Genome	2020-10-20		1	SAMN16365394
GCF_014898135.1	ASM1489813v1	Bifidobacterium longum subsp. infantis		KCTC 5934					NCBI Prokaryotic Genome Annotation Pipeline (PGAP)	Complete Genome	2020-10-20		1	SAMN16365385
GCF_000007525.1	ASM752v1	Bifidobacterium longum NCC2705		NCC2705					NCBI Prokaryotic Genome Annotation Pipeline (PGAP)	Complete Genome	2005-01-21		2	SAMN02603675
GCF_000008945.1	ASM894v1	Bifidobacterium longum DJO10A		DJO10A					GCF_000008945.1-RS_2024_03_27	Complete Genome	2008-06-05		3	SAMN02603512
GCF_000772485.1	ASM77248v1	Bifidobacterium longum subsp. longum GT15		GT15					NCBI Prokaryotic Genome Annotation Pipeline (PGAP)	Complete Genome	2014-11-05		1	SAMN03093230
GCF_000166315.1	ASM16631v1	Bifidobacterium longum subsp. longum BBMN68		BBMN68					GCF_000166315.1-RS_2024_03_27	Complete Genome	2010-11-10		1	SAMN02603469
GCF_000092325.1	ASM9232v1	Bifidobacterium longum subsp. longum JDM301		JDM301					GCF_000092325.1-RS_2024_03_27	Complete Genome	2010-05-18		1	SAMN02603181
GCF_000196575.1	ASM19657v1	Bifidobacterium longum subsp. infantis 157F		157F					NCBI Prokaryotic Genome Annotation Pipeline (PGAP)	Complete Genome	2011-01-28		3	SAMD00060953
GCF_000219455.1	ASM21945v1	Bifidobacterium longum subsp. longum KACC 91563		KACC 91563					GCF_000219455.1-RS_2024_03_27	Complete Genome	2011-06-28		3	SAMN02603656
GCF_900474985.1	41965_C01	Streptococcus thermophilus		NCTC12958					NCBI Prokaryotic Genome Annotation Pipeline (PGAP)	Complete Genome	2018-06-17		1	SAMEA3594354
GCF_903886645.1	Streptococcus_thermophilus_CIRM_368	Streptococcus thermophilus					STH_CIRM_368		NCBI Prokaryotic Genome Annotation Pipeline (PGAP)	Complete Genome	2020-07-10		2	SAMEA6957295
GCF_903886745.1	Streptococcus_thermophilus_CIRM_961	Streptococcus thermophilus					STH_CIRM_961		NCBI Prokaryotic Genome Annotation Pipeline (PGAP)	Complete Genome	2020-07-10		1	SAMEA6957300
GCF_903890635.1	Streptococcus_thermophilus_CIRM_967	Streptococcus thermophilus					STH_CIRM_967		NCBI Prokaryotic Genome Annotation Pipeline (PGAP)	Complete Genome	2020-07-10		1	SAMEA6957301
GCF_903886595.1	Streptococcus_thermophilus_CIRM_956	Streptococcus thermophilus					STH_CIRM_956		NCBI Prokaryotic Genome Annotation Pipeline (PGAP)	Complete Genome	2020-07-10		3	SAMEA6957299
GCF_015190465.1	ASM1519046v1	Streptococcus thermophilus		TK-P3A					NCBI Prokaryotic Genome Annotation Pipeline (PGAP)	Complete Genome	2020-11-02		2	SAMN13106279
GCF_903890695.1	Streptococcus_thermophilus_CIRM_998	Streptococcus thermophilus					STH_CIRM_998		NCBI Prokaryotic Genome Annotation Pipeline (PGAP)	Complete Genome	2020-07-10		2	SAMEA6957302
GCF_009856565.1	ASM985656v1	Streptococcus thermophilus		EU01					GCF_009856565.1-RS_2024_04_02	Complete Genome	2020-01-11		1	SAMN13618337
GCF_022024355.1	ASM2202435v1	Streptococcus thermophilus		CS20					NCBI Prokaryotic Genome Annotation Pipeline (PGAP)	Complete Genome	2022-02-07		1	SAMN09487225
GCF_017360005.1	ASM1736000v1	Streptococcus thermophilus		24739					GCF_017360005.1-RS_2024_04_11	Complete Genome	2021-03-16		1	SAMN15923548
GCF_001705585.1	ASM170558v1	Streptococcus thermophilus		KLDS 3.1003					NCBI Prokaryotic Genome Annotation Pipeline (PGAP)	Complete Genome	2016-08-16		1	SAMN05465222
GCF_025948295.1	ASM2594829v1	Streptococcus thermophilus		CNRZ385					NCBI Prokaryotic Genome Annotation Pipeline (PGAP)	Complete Genome	2022-11-01		1	SAMN16933252
GCF_017360305.1	ASM1736030v1	Streptococcus thermophilus		13496					GCF_017360305.1-RS_2024_04_11	Complete Genome	2021-03-16		1	SAMN15923539
GCF_903890795.1	Streptococcus_thermophilus_CIRM_1046	Streptococcus thermophilus					STH_CIRM_1046		NCBI Prokaryotic Genome Annotation Pipeline (PGAP)	Complete Genome	2020-07-10		1	SAMEA6957273
GCF_017360085.1	ASM1736008v1	Streptococcus thermophilus		24738					GCF_017360085.1-RS_2024_04_11	Complete Genome	2021-03-16		1	SAMN15923547
GCF_017360165.1	ASM1736016v1	Streptococcus thermophilus		13499					GCF_017360165.1-RS_2024_04_11	Complete Genome	2021-03-16		1	SAMN15923544
GCF_017359885.1	ASM1735988v1	Streptococcus thermophilus		24740					GCF_017359885.1-RS_2024_04_11	Complete Genome	2021-03-16		1	SAMN15923549
GCF_018219175.1	ASM1821917v1	Streptococcus thermophilus		DMST-H2					GCF_018219175.1-RS_2024_03_29	Complete Genome	2021-04-30		1	SAMN16450970
GCF_001280285.1	ASM128028v1	Streptococcus thermophilus		MN-BM-A01					NCBI Prokaryotic Genome Annotation Pipeline (PGAP)	Complete Genome	2015-09-09		1	SAMN04002535
GCF_903886505.1	Streptococcus_thermophilus_CIRM_336	Streptococcus thermophilus					STH_CIRM_336		NCBI Prokaryotic Genome Annotation Pipeline (PGAP)	Complete Genome	2020-07-10		2	SAMEA6957293
GCF_001855705.1	ASM185570v1	Streptococcus thermophilus		ND07					NCBI Prokaryotic Genome Annotation Pipeline (PGAP)	Complete Genome	2016-10-28		1	SAMN05357478
GCF_017584245.1	ASM1758424v1	Streptococcus thermophilus		MAG_rmk202_sterm					GCF_017584245.1-RS_2024_04_19	Complete Genome	2021-03-25		2	SAMN13284972
GCF_903890905.1	Streptococcus_thermophilus_CIRM_1048	Streptococcus thermophilus					STH_CIRM_1048		NCBI Prokaryotic Genome Annotation Pipeline (PGAP)	Complete Genome	2020-07-10		1	SAMEA6957275
GCF_903890925.1	Streptococcus_thermophilus_CIRM_1049	Streptococcus thermophilus					STH_CIRM_1049		NCBI Prokaryotic Genome Annotation Pipeline (PGAP)	Complete Genome	2020-07-10		1	SAMEA6957276
GCF_002286255.1	ASM228625v1	Streptococcus thermophilus		ST3					NCBI Prokaryotic Genome Annotation Pipeline (PGAP)	Complete Genome	2017-09-05		1	SAMN05631197
GCF_017360245.1	ASM1736024v1	Streptococcus thermophilus		13498					GCF_017360245.1-RS_2024_04_11	Complete Genome	2021-03-16		1	SAMN15923541
GCF_000971665.1	ASM97166v1	Streptococcus thermophilus		SMQ-301					NCBI Prokaryotic Genome Annotation Pipeline (PGAP)	Complete Genome	2015-04-13		1	SAMN02850632
GCF_013307265.1	ASM1330726v1	Streptococcus thermophilus		CS9					GCF_013307265.1-RS_2024_03_30	Complete Genome	2020-06-09		1	SAMN09536719
GCF_027557675.1	ASM2755767v1	Streptococcus thermophilus		EG007					NCBI Prokaryotic Genome Annotation Pipeline (PGAP)	Complete Genome	2023-01-03		2	SAMN17736326
GCF_903885985.1	Streptococcus_thermophilus_CIRM_18	Streptococcus thermophilus					STH_CIRM_18		NCBI Prokaryotic Genome Annotation Pipeline (PGAP)	Complete Genome	2020-07-10		1	SAMEA6957286
GCF_903886345.1	Streptococcus_thermophilus_CIRM_32	Streptococcus thermophilus					STH_CIRM_32		NCBI Prokaryotic Genome Annotation Pipeline (PGAP)	Complete Genome	2020-07-10		1	SAMEA6957292
GCF_013307285.1	ASM1330728v1	Streptococcus thermophilus		CS18					NCBI Prokaryotic Genome Annotation Pipeline (PGAP)	Complete Genome	2020-06-09		1	SAMN09635157
GCF_903891015.1	Streptococcus_thermophilus_CIRM_1051	Streptococcus thermophilus					STH_CIRM_1051		NCBI Prokaryotic Genome Annotation Pipeline (PGAP)	Complete Genome	2020-07-10		1	SAMEA6957278
GCF_002846075.1	ASM284607v1	Streptococcus thermophilus		GABA					NCBI Prokaryotic Genome Annotation Pipeline (PGAP)	Complete Genome	2017-12-21		1	SAMN07792323
GCF_013307185.1	ASM1330718v1	Streptococcus thermophilus		CS5					GCF_013307185.1-RS_2024_03_30	Complete Genome	2020-06-09		1	SAMN08295147
GCF_001663795.1	ASM166379v1	Streptococcus thermophilus		KLDS SM					NCBI Prokaryotic Genome Annotation Pipeline (PGAP)	Complete Genome	2016-06-14		1	SAMN05226830
GCF_023207975.1	ASM2320797v1	Streptococcus thermophilus		CS6					GCF_023207975.1-RS_2024_05_14	Complete Genome	2022-05-02		1	SAMN14524728
GCF_003443395.1	ASM344339v1	Streptococcus thermophilus		ST106					GCF_003443395.1-RS_2024_04_28	Complete Genome	2018-09-03		1	SAMN09909637
GCF_024665315.1	ASM2466531v1	Streptococcus thermophilus		TH-4					NCBI Prokaryotic Genome Annotation Pipeline (PGAP)	Complete Genome	2022-08-15		3	SAMN29862205
GCF_024334065.1	ASM2433406v1	Streptococcus thermophilus		CH8					GCF_024334065.1-RS_2024_03_30	Complete Genome	2022-07-20		1	SAMN07809268
GCF_030846755.1	ASM3084675v1	Streptococcus thermophilus		CICC 20372					NCBI Prokaryotic Genome Annotation Pipeline (PGAP)	Complete Genome	2023-08-21		1	SAMN36973155
GCF_002843115.1	ASM284311v1	Streptococcus thermophilus		DGCC 7710					GCF_002843115.1-RS_2024_03_30	Complete Genome	2017-12-14		1	SAMN08130366
GCF_001008015.1	ASM100801v1	Streptococcus thermophilus		MN-BM-A02					NCBI Prokaryotic Genome Annotation Pipeline (PGAP)	Complete Genome	2015-05-15		1	SAMN03325854
GCF_023278025.1	ASM2327802v1	Streptococcus thermophilus		VHProbi R08					GCF_023278025.1-RS_2024_03_30	Complete Genome	2022-05-09		1	SAMN27162337
GCF_017359825.1	ASM1735982v1	Streptococcus thermophilus		24853					GCF_017359825.1-RS_2024_04_11	Complete Genome	2021-03-16		1	SAMN15923550
GCF_903890945.1	Streptococcus_thermophilus_CIRM_1050	Streptococcus thermophilus					STH_CIRM_1050		NCBI Prokaryotic Genome Annotation Pipeline (PGAP)	Complete Genome	2020-07-10		1	SAMEA6957277
GCF_903891025.1	Streptococcus_thermophilus_CIRM_1055	Streptococcus thermophilus					STH_CIRM_1055		NCBI Prokaryotic Genome Annotation Pipeline (PGAP)	Complete Genome	2020-07-10		1	SAMEA6957279
GCF_002012365.1	ASM201236v1	Streptococcus thermophilus		APC151					NCBI Prokaryotic Genome Annotation Pipeline (PGAP)	Complete Genome	2017-03-03		1	SAMN06349996
GCF_020844005.1	ASM2084400v1	Streptococcus thermophilus		4078					GCF_020844005.1-RS_2024_03_29	Complete Genome	2021-11-12		1	SAMN16933231
GCF_900492165.1	chr1	Streptococcus thermophilus		N4L					NCBI Prokaryotic Genome Annotation Pipeline (PGAP)	Complete Genome	2018-07-03		1	SAMEA4729876
GCF_024731205.1	ASM2473120v1	Streptococcus thermophilus		ST057-1					NCBI Prokaryotic Genome Annotation Pipeline (PGAP)	Complete Genome	2022-08-22		1	SAMN30276018
GCF_011801285.1	ASM1180128v1	Streptococcus thermophilus		ST64987					NCBI Prokaryotic Genome Annotation Pipeline (PGAP)	Complete Genome	2020-03-31		2	SAMN12743474
GCF_903886075.1	Streptococcus_thermophilus_CIRM_19	Streptococcus thermophilus					STH_CIRM_19		NCBI Prokaryotic Genome Annotation Pipeline (PGAP)	Complete Genome	2020-07-10		1	SAMEA6957287
GCF_025739385.1	ASM2573938v1	Streptococcus thermophilus		4067					NCBI Prokaryotic Genome Annotation Pipeline (PGAP)	Complete Genome	2022-10-18		2	SAMN16933230
GCF_002443035.1	ASM244303v1	Streptococcus thermophilus		B59671					NCBI Prokaryotic Genome Annotation Pipeline (PGAP)	Complete Genome	2017-10-04		1	SAMN07369158
GCF_903890815.1	Streptococcus_thermophilus_CIRM_1035	Streptococcus thermophilus					STH_CIRM_1035		NCBI Prokaryotic Genome Annotation Pipeline (PGAP)	Complete Genome	2020-07-10		1	SAMEA6957272
GCF_903890825.1	Streptococcus_thermophilus_CIRM_1047	Streptococcus thermophilus					STH_CIRM_1047		NCBI Prokaryotic Genome Annotation Pipeline (PGAP)	Complete Genome	2020-07-10		1	SAMEA6957274
GCF_002846155.1	ASM284615v1	Streptococcus thermophilus		EPS					NCBI Prokaryotic Genome Annotation Pipeline (PGAP)	Complete Genome	2017-12-21		1	SAMN07792329
GCF_038049945.1	ASM3804994v1	Streptococcus thermophilus		TCI125					GCF_038049945.1-RS_2024_04_10	Complete Genome	2024-04-11		1	SAMN40642328
GCF_903891195.1	Streptococcus_thermophilus_CIRM_1122	Streptococcus thermophilus					STH_CIRM_1122		NCBI Prokaryotic Genome Annotation Pipeline (PGAP)	Complete Genome	2020-07-10		1	SAMEA6957282
GCF_028463905.1	ASM2846390v1	Streptococcus thermophilus		strain TSGB 4141					NCBI Prokaryotic Genome Annotation Pipeline (PGAP)	Complete Genome	2023-02-05		1	SAMN32902037
GCF_903886205.1	Streptococcus_thermophilus_CIRM_29	Streptococcus thermophilus					STH_CIRM_29		NCBI Prokaryotic Genome Annotation Pipeline (PGAP)	Complete Genome	2020-07-10		1	SAMEA6957290
GCF_903891105.1	Streptococcus_thermophilus_CIRM_1116	Streptococcus thermophilus					STH_CIRM_1116		NCBI Prokaryotic Genome Annotation Pipeline (PGAP)	Complete Genome	2020-07-10		1	SAMEA6957280
GCF_903884415.1	Streptococcus_thermophilus_CIRM_16	Streptococcus thermophilus					STH_CIRM_16		NCBI Prokaryotic Genome Annotation Pipeline (PGAP)	Complete Genome	2020-07-10		1	SAMEA6957285
GCF_903886285.1	Streptococcus_thermophilus_CIRM_30	Streptococcus thermophilus					STH_CIRM_30		NCBI Prokaryotic Genome Annotation Pipeline (PGAP)	Complete Genome	2020-07-10		1	SAMEA6957291
GCF_903891245.1	Streptococcus_thermophilus_CIRM_1358	Streptococcus thermophilus					STH_CIRM_1358		NCBI Prokaryotic Genome Annotation Pipeline (PGAP)	Complete Genome	2020-07-10		1	SAMEA6957284
GCF_903886195.1	Streptococcus_thermophilus_CIRM_23	Streptococcus thermophilus					STH_CIRM_23		NCBI Prokaryotic Genome Annotation Pipeline (PGAP)	Complete Genome	2020-07-10		1	SAMEA6957289
GCF_004114735.1	ASM411473v1	Streptococcus thermophilus		IDCC2201					GCF_004114735.1-RS_2024_03_28	Complete Genome	2019-01-28		1	SAMN10782595
GCF_025739325.1	ASM2573932v1	Streptococcus thermophilus		CNRZ1151					NCBI Prokaryotic Genome Annotation Pipeline (PGAP)	Complete Genome	2022-10-18		1	SAMN16933238
GCF_025739165.1	ASM2573916v1	Streptococcus thermophilus		UCCSt95					GCF_025739165.1-RS_2024_03_29	Complete Genome	2022-10-18		1	SAMN29794839
GCF_001685375.1	ASM168537v1	Streptococcus thermophilus		CS8					NCBI Prokaryotic Genome Annotation Pipeline (PGAP)	Complete Genome	2016-07-15		1	SAMN05281844
GCF_036923315.1	ASM3692331v1	Streptococcus thermophilus		TCI633					GCF_036923315.1-RS_2024_04_05	Complete Genome	2024-04-05		1	SAMN39973063
GCF_035758325.1	ASM3575832v1	Streptococcus thermophilus		SCB0351					NCBI Prokaryotic Genome Annotation Pipeline (PGAP)	Complete Genome	2024-01-17		1	SAMN39326816
GCF_903891305.1	Streptococcus_thermophilus_CIRM_2101	Streptococcus thermophilus					STH_CIRM_2101		NCBI Prokaryotic Genome Annotation Pipeline (PGAP)	Complete Genome	2020-07-10		1	SAMEA6957288
GCF_003402855.1	ASM340285v1	Streptococcus thermophilus		ST109					GCF_003402855.1-RS_2024_04_03	Complete Genome	2018-08-18		1	SAMN09715176
GCF_001514435.1	ASM151443v1	Streptococcus thermophilus		S9					NCBI Prokaryotic Genome Annotation Pipeline (PGAP)	Complete Genome	2016-01-14		1	SAMN04384202
GCF_903886385.1	Streptococcus_thermophilus_CIRM_36	Streptococcus thermophilus					STH_CIRM_36		NCBI Prokaryotic Genome Annotation Pipeline (PGAP)	Complete Genome	2020-07-10		1	SAMEA6957294
GCF_903891135.1	Streptococcus_thermophilus_CIRM_1121	Streptococcus thermophilus					STH_CIRM_1121		NCBI Prokaryotic Genome Annotation Pipeline (PGAP)	Complete Genome	2020-07-10		2	SAMEA6957281
GCF_903960675.1	Streptococcus_thermophilus_CIRM_67	Streptococcus thermophilus					STH_CIRM_67		NCBI Prokaryotic Genome Annotation Pipeline (PGAP)	Complete Genome	2020-07-10		2	SAMEA6957297
GCF_903886635.1	Streptococcus_thermophilus_CIRM_772	Streptococcus thermophilus					STH_CIRM_772		NCBI Prokaryotic Genome Annotation Pipeline (PGAP)	Complete Genome	2020-07-10		1	SAMEA6957298
GCF_903891205.1	Streptococcus_thermophilus_CIRM_1125	Streptococcus thermophilus					STH_CIRM_1125		NCBI Prokaryotic Genome Annotation Pipeline (PGAP)	Complete Genome	2020-07-10		1	SAMEA6957283
GCF_900094135.1	ASM90009413v1	Streptococcus thermophilus		ACA-DC 2					NCBI Prokaryotic Genome Annotation Pipeline (PGAP)	Complete Genome	2016-08-03		1	SAMEA4355128
GCF_000253395.1	ASM25339v1	Streptococcus thermophilus JIM 8232		JIM 8232					NCBI Prokaryotic Genome Annotation Pipeline (PGAP)	Complete Genome	2011-07-04		1	SAMEA2272807
GCF_000014485.1	ASM1448v1	Streptococcus thermophilus LMD-9		LMD-9					GCF_000014485.1-RS_2024_03_27	Complete Genome	2006-10-13		3	SAMN02598313
GCF_000262675.1	ASM26267v1	Streptococcus thermophilus MN-ZLW-002		MN-ZLW-002					NCBI Prokaryotic Genome Annotation Pipeline (PGAP)	Complete Genome	2012-05-14		1	SAMN02603848
GCF_000698885.1	ASM69888v1	Streptococcus thermophilus ASCC 1275		ASCC 1275					GCF_000698885.1-RS_2024_04_02	Complete Genome	2014-06-06		1	SAMN02770279
GCF_000182875.1	ASM18287v1	Streptococcus thermophilus ND03		ND03					GCF_000182875.1-RS_2024_03_29	Complete Genome	2010-11-19		1	SAMN02603938
GCF_000011825.1	ASM1182v1	Streptococcus thermophilus LMG 18311		LMG 18311					GCF_000011825.1-RS_2024_03_27	Complete Genome	2004-11-15		1	SAMN02604079
GCF_000011845.1	ASM1184v1	Streptococcus thermophilus CNRZ1066		CNRZ1066					GCF_000011845.1-RS_2024_03_27	Complete Genome	2004-11-15		1	SAMN02603344
GCF_035757545.1	ASM3575754v1	Lactobacillus delbrueckii subsp. bulgaricus		SCB0695					NCBI Prokaryotic Genome Annotation Pipeline (PGAP)	Complete Genome	2024-01-17		1	SAMN39327662
GCF_011044195.1	ASM1104419v1	Lactobacillus delbrueckii subsp. bulgaricus		LJJ					GCF_011044195.1-RS_2024_03_31	Complete Genome	2020-03-01		1	SAMN14132428
GCF_024665995.1	ASM2466599v1	Lactobacillus delbrueckii subsp. bulgaricus		LBA-40					NCBI Prokaryotic Genome Annotation Pipeline (PGAP)	Complete Genome	2022-08-15		1	SAMN29862211
GCF_006704185.1	ASM670418v1	Lactobacillus delbrueckii subsp. bulgaricus		KLDS1.1011					NCBI Prokaryotic Genome Annotation Pipeline (PGAP)	Complete Genome	2019-07-07		1	SAMN11890406
GCF_001469775.1	ASM146977v1	Lactobacillus delbrueckii subsp. bulgaricus		MN-BM-F01					NCBI Prokaryotic Genome Annotation Pipeline (PGAP)	Complete Genome	2015-12-18		1	SAMN04309302
GCF_023204995.1	ASM2320499v1	Lactobacillus delbrueckii subsp. bulgaricus		VHProbi R03					NCBI Prokaryotic Genome Annotation Pipeline (PGAP)	Complete Genome	2022-05-02		1	SAMN27752703
GCF_003597655.1	ASM359765v1	Lactobacillus delbrueckii subsp. bulgaricus		KLDS1.0207					GCF_003597655.1-RS_2024_03_30	Complete Genome	2018-09-26		1	SAMN10068249
GCF_001953135.1	ASM195313v1	Lactobacillus delbrueckii subsp. bulgaricus		DSM 20080					NCBI Prokaryotic Genome Annotation Pipeline (PGAP)	Complete Genome	2017-01-17		1	SAMN06046524
GCF_003351805.1	ASM335180v1	Lactobacillus delbrueckii subsp. bulgaricus		L99					GCF_003351805.1-RS_2024_04_03	Complete Genome	2018-08-01		1	SAMN05751687
GCF_023205755.1	ASM2320575v1	Lactobacillus delbrueckii subsp. bulgaricus		LDB-C1					GCF_023205755.1-RS_2024_05_14	Complete Genome	2022-05-02		1	SAMN14517369
GCF_025946805.1	ASM2594680v1	Lactobacillus delbrueckii		sunkii					NCBI Prokaryotic Genome Annotation Pipeline (PGAP)	Complete Genome	2022-11-01		1	SAMN31416368
GCF_015377785.1	ASM1537778v1	Lactobacillus delbrueckii		P3MRA					NCBI Prokaryotic Genome Annotation Pipeline (PGAP)	Complete Genome	2020-11-12		1	SAMN13106283
GCF_030581895.1	ASM3058189v1	Lactobacillus delbrueckii		DPUL-F36					NCBI Prokaryotic Genome Annotation Pipeline (PGAP)	Complete Genome	2023-08-02		1	SAMN26030949
GCF_009734125.1	ASM973412v1	Lactobacillus delbrueckii		TS1-06					NCBI Prokaryotic Genome Annotation Pipeline (PGAP)	Complete Genome	2019-12-07		1	SAMN13382266
GCF_001888905.1	ASM188890v1	Lactobacillus delbrueckii subsp. lactis		KCCM 34717					NCBI Prokaryotic Genome Annotation Pipeline (PGAP)	Complete Genome	2016-12-05		1	SAMN06074287
GCF_002285775.1	ASM228577v1	Lactobacillus delbrueckii subsp. lactis		KCTC 3034					NCBI Prokaryotic Genome Annotation Pipeline (PGAP)	Complete Genome	2017-09-05		1	SAMN07513435
GCF_017584225.1	ASM1758422v1	Lactobacillus delbrueckii subsp. lactis		MAG_rmk202_ldel					GCF_017584225.1-RS_2024_04_19	Complete Genome	2021-03-25		3	SAMN13284946
GCF_021091115.1	ASM2109111v1	Lactobacillus delbrueckii subsp. lactis		CIDCA 133					NCBI Prokaryotic Genome Annotation Pipeline (PGAP)	Complete Genome	2021-12-07		2	SAMN15082156
GCF_001888985.1	ASM188898v1	Lactobacillus delbrueckii subsp. lactis		KCTC 3035					NCBI Prokaryotic Genome Annotation Pipeline (PGAP)	Complete Genome	2016-12-05		1	SAMN05945927
GCF_002142575.1	ASM214257v1	Lactobacillus delbrueckii subsp. delbrueckii		TUA4408L					NCBI Prokaryotic Genome Annotation Pipeline (PGAP)	Complete Genome	2017-05-16		1	SAMN06812572
GCF_001888945.1	ASM188894v1	Lactobacillus delbrueckii subsp. delbrueckii		KCTC 13731					NCBI Prokaryotic Genome Annotation Pipeline (PGAP)	Complete Genome	2016-12-05		1	SAMN06074289
GCF_025960345.1	ASM2596034v1	Lactobacillus delbrueckii subsp. indicus		S2					NCBI Prokaryotic Genome Annotation Pipeline (PGAP)	Complete Genome	2022-11-02		1	SAMN31436861
GCF_000182835.1	ASM18283v1	Lactobacillus delbrueckii subsp. bulgaricus ND02		ND02					GCF_000182835.1-RS_2024_03_27	Complete Genome	2010-11-19		2	SAMN02603937
GCF_000014405.1	ASM1440v1	Lactobacillus delbrueckii subsp. bulgaricus ATCC BAA-365		ATCC BAA-365					GCF_000014405.1-RS_2024_03_27	Complete Genome	2006-10-13		1	SAMN02598530
GCF_002370415.1	ASM237041v1	Leuconostoc mesenteroides		LK-151					GCF_002370415.1-RS_2024_04_12	Complete Genome	2017-05-30		4	SAMD00065790
GCF_024498575.1	ASM2449857v1	Leuconostoc mesenteroides		GSICC 31207					NCBI Prokaryotic Genome Annotation Pipeline (PGAP)	Complete Genome	2022-08-01		2	SAMN23429945
GCF_004103675.1	ASM410367v1	Leuconostoc mesenteroides		SRCM103453					GCF_004103675.1-RS_2024_04_14	Complete Genome	2019-01-23		5	SAMN10754493
GCF_016127295.1	ASM1612729v1	Leuconostoc mesenteroides		FDAARGOS_1033					GCF_016127295.1-RS_2024_04_15	Complete Genome	2020-12-20		2	SAMN16357202
GCF_023809725.1	ASM2380972v1	Leuconostoc mesenteroides		WiKim0121					NCBI Prokaryotic Genome Annotation Pipeline (PGAP)	Complete Genome	2022-06-20		6	SAMN27689319
GCF_019048965.1	ASM1904896v1	Leuconostoc mesenteroides		WiKim32					NCBI Prokaryotic Genome Annotation Pipeline (PGAP)	Complete Genome	2021-06-28		5	SAMN11026499
GCF_029953235.2	ASM2995323v2	Leuconostoc mesenteroides		MSL129					NCBI Prokaryotic Genome Annotation Pipeline (PGAP)	Complete Genome	2023-07-28		3	SAMN33841610
GCF_003255835.1	ASM325583v1	Leuconostoc mesenteroides		CBA7131					GCF_003255835.1-RS_2024_04_12	Complete Genome	2018-06-18		4	SAMN07206913
GCF_031192385.1	ASM3119238v1	Leuconostoc mesenteroides		F-22					NCBI Prokaryotic Genome Annotation Pipeline (PGAP)	Complete Genome	2023-09-05		2	SAMN36793375
GCF_004194375.1	ASM419437v1	Leuconostoc mesenteroides		SRCM103460					GCF_004194375.1-RS_2024_04_08	Complete Genome	2019-02-14		5	SAMN10743321
GCF_009913935.1	ASM991393v1	Leuconostoc mesenteroides		SRCM102735					GCF_009913935.1-RS_2024_04_15	Complete Genome	2020-01-22		4	SAMN08707610
GCF_021253825.1	ASM2125382v1	Leuconostoc mesenteroides		KNU-2					NCBI Prokaryotic Genome Annotation Pipeline (PGAP)	Complete Genome	2021-12-21		5	SAMN10492388
GCF_024800105.1	ASM2480010v1	Leuconostoc mesenteroides		PL03					NCBI Prokaryotic Genome Annotation Pipeline (PGAP)	Complete Genome	2022-08-31		3	SAMN30470310
GCF_004102585.1	ASM410258v1	Leuconostoc mesenteroides		SRCM103356					GCF_004102585.1-RS_2024_04_14	Complete Genome	2019-01-22		4	SAMN10742283
GCF_030369975.1	ASM3036997v1	Leuconostoc mesenteroides		SRCM217106					NCBI Prokaryotic Genome Annotation Pipeline (PGAP)	Complete Genome	2023-06-28		4	SAMN35796819
GCF_037201945.1	ASM3720194v1	Leuconostoc mesenteroides		Lm10					GCF_037201945.1-RS_2024_04_05	Complete Genome	2024-04-05		2	SAMN40296163
GCF_036324385.1	ASM3632438v1	Leuconostoc mesenteroides		ML2					NCBI Prokaryotic Genome Annotation Pipeline (PGAP)	Complete Genome	2024-02-01		3	SAMN39304895
GCF_003433375.1	ASM343337v1	Leuconostoc mesenteroides		WiKim33					GCF_003433375.1-RS_2024_04_08	Complete Genome	2017-08-03		4	SAMN07156024
GCF_033881405.1	ASM3388140v1	Leuconostoc mesenteroides		FFL48					NCBI Prokaryotic Genome Annotation Pipeline (PGAP)	Complete Genome	2023-11-22		2	SAMN37326200
GCF_018336555.1	ASM1833655v1	Leuconostoc mesenteroides		wikim19					GCF_018336555.1-RS_2024_05_21	Complete Genome	2021-05-11		1	SAMN13876106
GCF_002117185.1	ASM211718v1	Leuconostoc mesenteroides subsp. mesenteroides		BD1710					GCF_002117185.1-RS_2024_04_12	Complete Genome	2017-05-02		1	SAMN04530070
GCF_001583825.1	ASM158382v1	Leuconostoc mesenteroides subsp. mesenteroides		BD3749					NCBI Prokaryotic Genome Annotation Pipeline (PGAP)	Complete Genome	2016-03-09		1	SAMN04508169
GCF_032919725.1	ASM3291972v1	Leuconostoc mesenteroides subsp. mesenteroides		MSJK0064					NCBI Prokaryotic Genome Annotation Pipeline (PGAP)	Complete Genome	2023-10-23		2	SAMN37344194
GCF_002009375.1	ASM200937v1	Leuconostoc mesenteroides subsp. mesenteroides		DRC0211					GCF_002009375.1-RS_2024_04_12	Complete Genome	2017-03-02		5	SAMN04198273
GCF_002148235.1	ASM214823v1	Leuconostoc mesenteroides subsp. mesenteroides		FM06					GCF_002148235.1-RS_2024_04_12	Complete Genome	2017-05-17		4	SAMN06061940
GCF_000234825.3	ASM23482v3	Leuconostoc mesenteroides subsp. mesenteroides J18		J18					GCF_000234825.3-RS_2024_04_12	Complete Genome	2015-11-05		5	SAMN02603136
GCF_000512955.1	ASM51295v1	Leuconostoc mesenteroides KFRI-MG		KFRI-MG					GCF_000512955.1-RS_2024_04_11	Complete Genome	2014-01-03		1	SAMN02641526
GCF_023169905.1	ASM2316990v1	Lactococcus cremoris		2024-01-07					GCF_023169905.1-RS_2024_05_14	Complete Genome	2022-02-15		3	SAMD00413988
GCF_025562815.2	ASM2556281v2	Lactococcus cremoris		UC047					NCBI Prokaryotic Genome Annotation Pipeline (PGAP)	Complete Genome	2023-07-10		4	SAMN17298425
GCF_017376415.1	ASM1737641v1	Lactococcus cremoris		4B0					GCF_017376415.1-RS_2024_04_11	Complete Genome	2021-03-17		1	SAMN10104631
GCF_025562875.3	ASM2556287v3	Lactococcus cremoris		NCDO700					GCF_025562875.3-RS_2024_03_28	Complete Genome	2023-06-30		5	SAMN17300587
GCF_031348565.1	ASM3134856v1	Lactococcus cremoris		KCKM 0438					NCBI Prokaryotic Genome Annotation Pipeline (PGAP)	Complete Genome	2023-09-12		1	SAMN37256205
GCF_025562855.1	ASM2556285v2	Lactococcus cremoris		UC073					NCBI Prokaryotic Genome Annotation Pipeline (PGAP)	Complete Genome	2023-07-12		9	SAMN17298417
GCF_016921035.2	ASM1692103v2	Lactococcus cremoris		W34					NCBI Prokaryotic Genome Annotation Pipeline (PGAP)	Complete Genome	2023-07-12		6	SAMN09847900
GCF_002078935.2	ASM207893v2	Lactococcus cremoris		JM3					NCBI Prokaryotic Genome Annotation Pipeline (PGAP)	Complete Genome	2023-04-25		6	SAMN04955245
GCF_002078955.2	ASM207895v3	Lactococcus cremoris		JM4					NCBI Prokaryotic Genome Annotation Pipeline (PGAP)	Complete Genome	2023-08-22		11	SAMN04955246
GCF_017378735.1	ASM1737873v1	Lactococcus cremoris		FM-YL11					GCF_017378735.1-RS_2024_04_16	Complete Genome	2021-03-18		1	SAMN18118902
GCF_016629445.1	ASM1662944v1	Lactococcus cremoris		G3-2					NCBI Prokaryotic Genome Annotation Pipeline (PGAP)	Complete Genome	2020-12-15		12	SAMD00253351
GCF_016629465.1	ASM1662946v1	Lactococcus cremoris		EPSC					NCBI Prokaryotic Genome Annotation Pipeline (PGAP)	Complete Genome	2020-12-15		11	SAMD00253352
GCF_003966935.1	ASM396693v1	Lactococcus cremoris		C4					NCBI Prokaryotic Genome Annotation Pipeline (PGAP)	Complete Genome	2018-04-10		5	SAMD00098207
GCF_002078895.2	ASM207889v2	Lactococcus cremoris		JM1					NCBI Prokaryotic Genome Annotation Pipeline (PGAP)	Complete Genome	2023-08-24		10	SAMN04955031
GCF_003394085.1	ASM339408v1	Lactococcus cremoris		3107					GCF_003394085.1-RS_2024_04_07	Complete Genome	2018-08-16		7	SAMN08715697
GCF_002078915.2	ASM207891v2	Lactococcus cremoris		JM2					GCF_002078915.2-RS_2024_05_08	Complete Genome	2023-05-05		9	SAMN04955242
GCF_017068275.1	ASM1706827v1	Lactococcus cremoris		GR0507					GCF_017068275.1-RS_2024_03_29	Complete Genome	2021-02-28		2	SAMN17975934
GCF_002078375.4	ASM207837v4	Lactococcus cremoris		158					NCBI Prokaryotic Genome Annotation Pipeline (PGAP)	Complete Genome	2023-07-14		9	SAMN04954999
GCF_025562795.3	ASM2556279v3	Lactococcus cremoris		F.2.7					NCBI Prokaryotic Genome Annotation Pipeline (PGAP)	Complete Genome	2023-07-21		10	SAMN17224789
GCF_016921055.1	ASM1692105v1	Lactococcus cremoris		B26					GCF_016921055.1-RS_2024_04_08	Complete Genome	2021-02-23		9	SAMN09847899
GCF_012689565.1	ASM1268956v1	Lactococcus cremoris		F					GCF_012689565.1-RS_2024_04_04	Complete Genome	2020-04-23		4	SAMN14600593
GCF_002078765.3	ASM207876v3	Lactococcus cremoris		UC109					NCBI Prokaryotic Genome Annotation Pipeline (PGAP)	Complete Genome	2023-11-03		7	SAMN04956304
GCF_000009425.1	ASM942v1	Lactococcus cremoris subsp. cremoris MG1363		MG1363					NCBI Prokaryotic Genome Annotation Pipeline (PGAP)	Complete Genome	2007-02-06		1	SAMEA3138204
GCF_000143205.1	ASM14320v1	Lactococcus cremoris subsp. cremoris NZ9000		NZ9000					NCBI Prokaryotic Genome Annotation Pipeline (PGAP)	Complete Genome	2010-07-02		1	SAMN02603175
GCF_000014545.1	ASM1454v1	Lactococcus cremoris subsp. cremoris SK11		SK11					NCBI Prokaryotic Genome Annotation Pipeline (PGAP)	Complete Genome	2006-10-13		6	SAMN02598527
GCF_000312685.1	ASM31268v1	Lactococcus cremoris subsp. cremoris UC509.9		UC509.9					NCBI Prokaryotic Genome Annotation Pipeline (PGAP)	Complete Genome	2012-11-13		9	SAMN02604113
GCF_000236475.1	ASM23647v1	Lactococcus cremoris subsp. cremoris A76		A76					NCBI Prokaryotic Genome Annotation Pipeline (PGAP)	Complete Genome	2011-12-01		5	SAMN02603598
GCF_003952845.1	ASM395284v1	Lactobacillus acidophilus		YT1					GCF_003952845.1-RS_2024_04_04	Complete Genome	2018-12-18		1	SAMN08142761
GCF_024397395.1	ASM2439739v1	Lactobacillus acidophilus		HN017					NCBI Prokaryotic Genome Annotation Pipeline (PGAP)	Complete Genome	2022-07-25		1	SAMN29766956
GCF_020883435.1	ASM2088343v1	Lactobacillus acidophilus		NC55					NCBI Prokaryotic Genome Annotation Pipeline (PGAP)	Complete Genome	2021-11-18		1	SAMN23011956
GCF_030520065.1	ASM3052006v1	Lactobacillus acidophilus		ATCC 9224					NCBI Prokaryotic Genome Annotation Pipeline (PGAP)	Complete Genome	2023-07-24		1	SAMN36338928
GCF_025665255.1	ASM2566525v1	Lactobacillus acidophilus		NC56					NCBI Prokaryotic Genome Annotation Pipeline (PGAP)	Complete Genome	2022-10-12		1	SAMN31046618
GCF_024665075.1	ASM2466507v1	Lactobacillus acidophilus		LA-2					NCBI Prokaryotic Genome Annotation Pipeline (PGAP)	Complete Genome	2022-08-15		1	SAMN29862208
GCF_021432145.1	ASM2143214v1	Lactobacillus acidophilus		5460					NCBI Prokaryotic Genome Annotation Pipeline (PGAP)	Complete Genome	2022-01-11		1	SAMN24563600
GCF_032917925.1	ASM3291792v1	Lactobacillus acidophilus		LA01					NCBI Prokaryotic Genome Annotation Pipeline (PGAP)	Complete Genome	2023-10-22		1	SAMN37748333
GCF_032463485.1	ASM3246348v1	Lactobacillus acidophilus		CICC6074					NCBI Prokaryotic Genome Annotation Pipeline (PGAP)	Complete Genome	2023-10-08		1	SAMN37638716
GCF_013342945.1	ASM1334294v1	Lactobacillus acidophilus		LA-G80-111					NCBI Prokaryotic Genome Annotation Pipeline (PGAP)	Complete Genome	2020-06-15		1	SAMN15165794
GCF_030520045.1	ASM3052004v1	Lactobacillus acidophilus		ATCC 53544					GCF_030520045.1-RS_2024_05_12	Complete Genome	2023-07-24		1	SAMN36338927
GCF_000934625.1	ASM93462v1	Lactobacillus acidophilus		FSI4					NCBI Prokaryotic Genome Annotation Pipeline (PGAP)	Complete Genome	2015-02-25		1	SAMN03274004
GCF_024665555.1	ASM2466555v1	Lactobacillus acidophilus		LA-5					NCBI Prokaryotic Genome Annotation Pipeline (PGAP)	Complete Genome	2022-08-15		1	SAMN29862214
GCF_033569435.1	ASM3356943v1	Lactobacillus acidophilus		P42					NCBI Prokaryotic Genome Annotation Pipeline (PGAP)	Complete Genome	2023-11-13		1	SAMN37691132
GCF_030369715.1	ASM3036971v1	Lactobacillus acidophilus		W626					NCBI Prokaryotic Genome Annotation Pipeline (PGAP)	Complete Genome	2023-06-28		1	SAMN35796814
GCF_002838485.1	ASM283848v1	Bifidobacterium breve		215W447a					NCBI Prokaryotic Genome Annotation Pipeline (PGAP)	Complete Genome	2017-12-13		1	SAMN06829004
GCF_029011725.1	ASM2901172v1	Bifidobacterium breve		VSI11					GCF_029011725.1-RS_2024_04_05	Complete Genome	2023-03-06		1	SAMN33275438
GCF_002838345.1	ASM283834v1	Bifidobacterium breve		NRBB57					NCBI Prokaryotic Genome Annotation Pipeline (PGAP)	Complete Genome	2017-12-13		1	SAMN06827912
GCF_002838725.1	ASM283872v1	Bifidobacterium breve		DRBB30					NCBI Prokaryotic Genome Annotation Pipeline (PGAP)	Complete Genome	2017-12-13		1	SAMN07160979
GCF_002838585.1	ASM283858v1	Bifidobacterium breve		CNCM I-4321					NCBI Prokaryotic Genome Annotation Pipeline (PGAP)	Complete Genome	2017-12-13		1	SAMN06827913
GCF_002838505.1	ASM283850v1	Bifidobacterium breve		DRBB28					NCBI Prokaryotic Genome Annotation Pipeline (PGAP)	Complete Genome	2017-12-13		1	SAMN06827976
GCF_036872545.1	ASM3687254v1	Bifidobacterium breve		TCI761					GCF_036872545.1-RS_2024_04_05	Complete Genome	2024-04-05		1	SAMN39949153
GCF_002838705.1	ASM283870v1	Bifidobacterium breve		DRBB29					NCBI Prokaryotic Genome Annotation Pipeline (PGAP)	Complete Genome	2017-12-13		1	SAMN07160978
GCF_002838445.1	ASM283844v1	Bifidobacterium breve		DRBB27					NCBI Prokaryotic Genome Annotation Pipeline (PGAP)	Complete Genome	2017-12-13		1	SAMN06827975
GCF_002838425.1	ASM283842v1	Bifidobacterium breve		NRBB56					NCBI Prokaryotic Genome Annotation Pipeline (PGAP)	Complete Genome	2017-12-13		1	SAMN06827911
GCF_902387425.1	UHGG_MGYG-HGUT-02469	Bifidobacterium breve					MGYG-HGUT-02469		NCBI Prokaryotic Genome Annotation Pipeline (PGAP)	Complete Genome	2019-08-10		1	SAMEA5851974
GCF_001281425.1	ASM128142v1	Bifidobacterium breve		BR3					NCBI Prokaryotic Genome Annotation Pipeline (PGAP)	Complete Genome	2015-09-14		2	SAMN03271681
GCF_002838565.1	ASM283856v1	Bifidobacterium breve		139W423					NCBI Prokaryotic Genome Annotation Pipeline (PGAP)	Complete Genome	2017-12-13		1	SAMN06829002
GCF_002838365.1	ASM283836v1	Bifidobacterium breve		NRBB50					NCBI Prokaryotic Genome Annotation Pipeline (PGAP)	Complete Genome	2017-12-13		1	SAMN06827094
GCF_001990225.1	ASM199022v1	Bifidobacterium breve		LMC520					NCBI Prokaryotic Genome Annotation Pipeline (PGAP)	Complete Genome	2017-02-08		1	SAMN06240351
GCF_002838405.1	ASM283840v1	Bifidobacterium breve		NRBB51					NCBI Prokaryotic Genome Annotation Pipeline (PGAP)	Complete Genome	2017-12-13		1	SAMN06827096
GCF_002838225.1	ASM283822v1	Bifidobacterium breve		DRBB26					NCBI Prokaryotic Genome Annotation Pipeline (PGAP)	Complete Genome	2017-12-13		1	SAMN06827973
GCF_002838385.1	ASM283838v1	Bifidobacterium breve		NRBB52					NCBI Prokaryotic Genome Annotation Pipeline (PGAP)	Complete Genome	2017-12-13		1	SAMN06827097
GCF_002838305.1	ASM283830v1	Bifidobacterium breve		NRBB11					NCBI Prokaryotic Genome Annotation Pipeline (PGAP)	Complete Genome	2017-12-13		1	SAMN06827081
GCF_024760465.1	ASM2476046v1	Bifidobacterium breve		1101A					NCBI Prokaryotic Genome Annotation Pipeline (PGAP)	Complete Genome	2022-08-29		1	SAMN14967674
GCF_902167875.1	B.breve_1_mod_mod2	Bifidobacterium breve					B.breve_1_mod		NCBI Prokaryotic Genome Annotation Pipeline (PGAP)	Complete Genome	2019-07-15		1	SAMEA5770181
GCF_002838285.1	ASM283828v1	Bifidobacterium breve		NRBB04					NCBI Prokaryotic Genome Annotation Pipeline (PGAP)	Complete Genome	2017-12-13		1	SAMN06827050
GCF_003860285.1	ASM386028v1	Bifidobacterium breve		lw01					GCF_003860285.1-RS_2024_03_28	Complete Genome	2018-12-04		1	SAMN10484345
GCF_009931415.1	ASM993141v1	Bifidobacterium breve		JR01					GCF_009931415.1-RS_2024_03_17	Complete Genome	2020-01-27		1	SAMN09977286
GCF_002838465.1	ASM283846v1	Bifidobacterium breve		017W439					NCBI Prokaryotic Genome Annotation Pipeline (PGAP)	Complete Genome	2017-12-13		1	SAMN06828931
GCF_002838645.1	ASM283864v1	Bifidobacterium breve		NRBB20					NCBI Prokaryotic Genome Annotation Pipeline (PGAP)	Complete Genome	2017-12-13		1	SAMN07160580
GCF_002838265.1	ASM283826v1	Bifidobacterium breve		NRBB02					NCBI Prokaryotic Genome Annotation Pipeline (PGAP)	Complete Genome	2017-12-13		1	SAMN06827019
GCF_002838665.1	ASM283866v1	Bifidobacterium breve		NRBB27					NCBI Prokaryotic Genome Annotation Pipeline (PGAP)	Complete Genome	2017-12-13		1	SAMN07160976
GCF_002838685.1	ASM283868v1	Bifidobacterium breve		NRBB49					NCBI Prokaryotic Genome Annotation Pipeline (PGAP)	Complete Genome	2017-12-13		1	SAMN07160977
GCF_002838745.1	ASM283874v1	Bifidobacterium breve		NRBB08					NCBI Prokaryotic Genome Annotation Pipeline (PGAP)	Complete Genome	2017-12-13		1	SAMN07160574
GCF_002838625.1	ASM283862v1	Bifidobacterium breve		NRBB19					NCBI Prokaryotic Genome Annotation Pipeline (PGAP)	Complete Genome	2017-12-13		1	SAMN07160980
GCF_002838605.1	ASM283860v1	Bifidobacterium breve		NRBB18					NCBI Prokaryotic Genome Annotation Pipeline (PGAP)	Complete Genome	2017-12-13		1	SAMN07160576
GCF_013267755.1	ASM1326775v1	Bifidobacterium breve		JTL					NCBI Prokaryotic Genome Annotation Pipeline (PGAP)	Complete Genome	2020-06-04		1	SAMN15028705
GCF_002838545.1	ASM283854v1	Bifidobacterium breve		082W48					NCBI Prokaryotic Genome Annotation Pipeline (PGAP)	Complete Genome	2017-12-13		1	SAMN06828932
GCF_003813065.1	ASM381306v1	Bifidobacterium breve		FDAARGOS_561					NCBI Prokaryotic Genome Annotation Pipeline (PGAP)	Complete Genome	2018-11-21		1	SAMN10163185
GCF_009498435.1	ASM949843v1	Bifidobacterium breve		JSRL01					NCBI Prokaryotic Genome Annotation Pipeline (PGAP)	Complete Genome	2019-11-04		1	SAMN13135167
GCF_002838525.1	ASM283852v1	Bifidobacterium breve		180W83					NCBI Prokaryotic Genome Annotation Pipeline (PGAP)	Complete Genome	2017-12-13		1	SAMN06829003
GCF_002838245.1	ASM283824v1	Bifidobacterium breve		NRBB01					NCBI Prokaryotic Genome Annotation Pipeline (PGAP)	Complete Genome	2017-12-13		1	SAMN06827008
GCF_000220135.1	ASM22013v1	Bifidobacterium breve UCC2003		UCC2003					NCBI Prokaryotic Genome Annotation Pipeline (PGAP)	Complete Genome	2011-07-06		1	SAMN02604112
GCF_000011985.1	ASM1198v1	Lactobacillus acidophilus NCFM		NCFM					GCF_000011985.1-RS_2024_03_27	Complete Genome	2007-11-01		1	SAMN02603047
GCF_000569015.1	ASM56901v1	Bifidobacterium breve JCM 7019		JCM 7019					NCBI Prokaryotic Genome Annotation Pipeline (PGAP)	Complete Genome	2014-02-14		1	SAMN03081480
GCF_000569055.1	ASM56905v1	Bifidobacterium breve 689b		689b					NCBI Prokaryotic Genome Annotation Pipeline (PGAP)	Complete Genome	2014-02-14		1	SAMN03081482
GCF_000213865.1	ASM21386v1	Bifidobacterium breve ACS-071-V-Sch8b		ACS-071-V-Sch8b					NCBI Prokaryotic Genome Annotation Pipeline (PGAP)	Complete Genome	2011-05-17		1	SAMN00100758
GCF_000569035.1	ASM56903v1	Bifidobacterium breve NCFB 2258		NCFB 2258					NCBI Prokaryotic Genome Annotation Pipeline (PGAP)	Complete Genome	2014-02-14		1	SAMN03081481
GCF_000569075.1	ASM56907v1	Bifidobacterium breve S27		S27					NCBI Prokaryotic Genome Annotation Pipeline (PGAP)	Complete Genome	2014-02-14		1	SAMN03081483
GCF_000568975.1	ASM56897v1	Bifidobacterium breve JCM 7017		JCM 7017					NCBI Prokaryotic Genome Annotation Pipeline (PGAP)	Complete Genome	2014-02-14		1	SAMN03081479
GCF_000568955.1	ASM56895v1	Bifidobacterium breve 12L		12L					NCBI Prokaryotic Genome Annotation Pipeline (PGAP)	Complete Genome	2014-02-14		1	SAMN03081478
GCF_018408455.1	ASM1840845v1	Lactobacillus helveticus		JCM1004					NCBI Prokaryotic Genome Annotation Pipeline (PGAP)	Complete Genome	2021-04-16		1	SAMD00215734
GCF_002849935.1	ASM284993v1	Lactobacillus helveticus		FAM8105					NCBI Prokaryotic Genome Annotation Pipeline (PGAP)	Complete Genome	2018-01-03		2	SAMN04892754
GCF_002849955.1	ASM284995v1	Lactobacillus helveticus		FAM22155					NCBI Prokaryotic Genome Annotation Pipeline (PGAP)	Complete Genome	2018-01-03		2	SAMN04892861
GCF_039623715.1	ASM3962371v1	Lactobacillus helveticus		IMAUJBH1					GCF_039623715.1-RS_2024_05_14	Complete Genome	2024-05-15		1	SAMN40966621
GCF_001308285.1	ASM130828v1	Lactobacillus helveticus		CAUH18					GCF_001308285.1-RS_2024_04_03	Complete Genome	2015-10-08		1	SAMN03982146
GCF_024927945.1	ASM2492794v1	Lactobacillus helveticus		VHProbi Y21					NCBI Prokaryotic Genome Annotation Pipeline (PGAP)	Complete Genome	2022-09-05		3	SAMN30399899
GCF_015709185.1	ASM1570918v1	Lactobacillus helveticus		TK-J7A					NCBI Prokaryotic Genome Annotation Pipeline (PGAP)	Complete Genome	2020-11-12		3	SAMN13106277
GCF_022811585.1	ASM2281158v1	Lactobacillus helveticus		SCB0641					GCF_022811585.1-RS_2024_04_17	Complete Genome	2022-04-04		3	SAMN26867059
GCF_003955865.1	ASM395586v1	Lactobacillus helveticus		LH5					NCBI Prokaryotic Genome Annotation Pipeline (PGAP)	Complete Genome	2018-12-19		3	SAMN06118452
GCF_004114755.1	ASM411475v1	Lactobacillus helveticus		IDCC3801					GCF_004114755.1-RS_2024_04_03	Complete Genome	2019-01-28		2	SAMN10782597
GCF_000961015.1	ASM96101v1	Lactobacillus helveticus		KLDS1.8701					NCBI Prokaryotic Genome Annotation Pipeline (PGAP)	Complete Genome	2015-03-24		2	SAMN03164100
GCF_009498395.1	ASM949839v1	Lactobacillus helveticus		LZ-R-5					NCBI Prokaryotic Genome Annotation Pipeline (PGAP)	Complete Genome	2019-11-04		1	SAMN12670384
GCF_001006025.1	ASM100602v1	Lactobacillus helveticus		MB2-1					NCBI Prokaryotic Genome Annotation Pipeline (PGAP)	Complete Genome	2015-05-11		1	SAMN03328961
GCF_003610975.1	ASM361097v1	Lactobacillus helveticus		LH99					GCF_003610975.1-RS_2024_03_31	Complete Genome	2018-10-03		1	SAMN05751674
GCF_001702095.1	ASM170209v1	Lactobacillus helveticus		D76					NCBI Prokaryotic Genome Annotation Pipeline (PGAP)	Complete Genome	2016-08-10		1	SAMN05417796
GCF_902386585.1	UHGG_MGYG-HGUT-02384	Lactobacillus helveticus					MGYG-HGUT-02384		NCBI Prokaryotic Genome Annotation Pipeline (PGAP)	Complete Genome	2019-08-10		1	SAMEA5851888
GCF_001746265.1	ASM174626v2	Lactobacillus helveticus		D75					NCBI Prokaryotic Genome Annotation Pipeline (PGAP)	Complete Genome	2017-03-13		1	SAMN05417795
GCF_023614485.1	ASM2361448v1	Lactobacillus helveticus		BIM B-461 G					NCBI Prokaryotic Genome Annotation Pipeline (PGAP)	Complete Genome	2022-06-01		1	SAMN28648818
GCF_002849915.1	ASM284991v1	Lactobacillus helveticus		FAM8627					NCBI Prokaryotic Genome Annotation Pipeline (PGAP)	Complete Genome	2018-01-03		2	SAMN04892856
GCF_019443925.1	ASM1944392v1	Lactobacillus helveticus		LH2020					NCBI Prokaryotic Genome Annotation Pipeline (PGAP)	Complete Genome	2021-08-03		1	SAMN14650907
GCF_037888945.1	ASM3788894v1	Lactobacillus helveticus		LH10					GCF_037888945.1-RS_2024_04_05	Complete Genome	2024-04-05		1	SAMN40518045
GCF_000422165.1	ASM42216v1	Lactobacillus helveticus CNRZ32		CNRZ32					GCF_000422165.1-RS_2024_03_21	Complete Genome	2013-07-11		1	SAMN02604285
GCF_000189515.1	ASM18951v1	Lactobacillus helveticus H10		H10					GCF_000189515.1-RS_2024_03_27	Complete Genome	2011-02-16		2	SAMN02603939
GCF_000165775.1	ASM16577v3	Lactobacillus helveticus R0052		R0052					NCBI Prokaryotic Genome Annotation Pipeline (PGAP)	Complete Genome	2012-09-05		1	SAMN02603348
GCF_000015385.1	ASM1538v1	Lactobacillus helveticus DPC 4571		DPC 4571					GCF_000015385.1-RS_2024_03_20	Complete Genome	2007-11-15		1	SAMN02603893
GCF_000525715.1	ASM52571v1	Lactobacillus helveticus H9		H9					NCBI Prokaryotic Genome Annotation Pipeline (PGAP)	Complete Genome	2014-02-03		1	SAMN02641509
GCF_037891815.1	ASM3789181v1	Lactococcus garvieae		R22-8					GCF_037891815.1-RS_2024_04_05	Complete Genome	2024-04-05		2	SAMN39080984
GCF_021329025.1	ASM2132902v1	Lactococcus garvieae		IBB3403					NCBI Prokaryotic Genome Annotation Pipeline (PGAP)	Complete Genome	2021-12-30		3	SAMN08793958
GCF_025908255.1	ASM2590825v1	Lactococcus garvieae		Alexii-6_2					GCF_025908255.1-RS_2024_03_31	Complete Genome	2022-10-30		1	SAMN31228647
GCF_025908235.1	ASM2590823v1	Lactococcus garvieae		Alexii-11_2					GCF_025908235.1-RS_2024_03_30	Complete Genome	2022-10-30		1	SAMN31228655
GCF_020341655.1	ASM2034165v1	Lactococcus garvieae		Lg-Granada					GCF_020341655.1-RS_2024_03_29	Complete Genome	2021-10-07		2	SAMN21462875
GCF_028993695.1	ASM2899369v1	Lactococcus garvieae		Pa-2					GCF_028993695.1-RS_2024_03_30	Complete Genome	2023-03-04		2	SAMN33386793
GCF_016027715.1	ASM1602771v1	Lactococcus garvieae		FDAARGOS_893					NCBI Prokaryotic Genome Annotation Pipeline (PGAP)	Complete Genome	2020-12-14		2	SAMN13450423
GCF_037892105.1	ASM3789210v1	Lactococcus garvieae		M21102102					GCF_037892105.1-RS_2024_04_05	Complete Genome	2024-04-05		2	SAMN39080987
GCF_039645535.1	ASM3964553v1	Lactococcus garvieae		S2202601					GCF_039645535.1-RS_2024_05_18	Complete Genome	2024-05-18		1	SAMN39080983
GCF_037076375.1	ASM3707637v1	Lactococcus garvieae		L21-68					GCF_037076375.1-RS_2024_04_05	Complete Genome	2024-04-05		1	SAMD00570830
GCF_026073035.1	ASM2607303v1	Lactococcus garvieae		MS210922A					GCF_026073035.1-RS_2024_03_30	Complete Genome	2022-07-30		1	SAMD00496712
GCF_004328725.1	ASM432872v1	Lactococcus garvieae		JJJN1					GCF_004328725.1-RS_2024_04_01	Complete Genome	2019-03-06		1	SAMN08435054
GCF_017309485.1	ASM1730948v1	Lactococcus garvieae		LG728					GCF_017309485.1-RS_2024_03_31	Complete Genome	2021-03-09		5	SAMN18086910
GCF_037076365.1	ASM3707636v1	Lactococcus garvieae		L21-12					GCF_037076365.1-RS_2024_04_05	Complete Genome	2024-04-05		1	SAMD00570828
GCF_038381215.1	ASM3838121v1	Lactococcus garvieae		L2					GCF_038381215.1-RS_2024_04_19	Complete Genome	2024-04-20		4	SAMN40028296
GCF_038380565.1	ASM3838056v1	Lactococcus garvieae		L7					GCF_038380565.1-RS_2024_04_19	Complete Genome	2024-04-20		2	SAMN40028301
GCF_017309505.1	ASM1730950v1	Lactococcus garvieae		LG791					GCF_017309505.1-RS_2024_03_31	Complete Genome	2021-03-09		3	SAMN18086911
GCF_000269945.1	ASM26994v1	Lactococcus garvieae Lg2		Lg2					GCF_000269945.1-RS_2024_03_30	Complete Genome	2011-08-09		1	SAMD00060912
GCF_022810665.1	ASM2281066v1	Lactobacillus johnsonii		7409N31					NCBI Prokaryotic Genome Annotation Pipeline (PGAP)	Complete Genome	2022-04-04		1	SAMN21619988
GCF_004011315.1	ASM401131v1	Lactobacillus johnsonii		ZLJ010					GCF_004011315.1-RS_2024_05_18	Complete Genome	2019-01-10		1	SAMN10160121
GCF_013487865.1	ASM1348786v1	Lactobacillus johnsonii		3DG					NCBI Prokaryotic Genome Annotation Pipeline (PGAP)	Complete Genome	2020-07-23		1	SAMN13624827
GCF_002176835.1	ASM217683v1	Lactobacillus johnsonii		UMNLJ22					NCBI Prokaryotic Genome Annotation Pipeline (PGAP)	Complete Genome	2017-06-08		3	SAMN04573146
GCF_014841035.1	ASM1484103v1	Lactobacillus johnsonii		GHZ10a					GCF_014841035.1-RS_2024_04_07	Complete Genome	2020-10-04		3	SAMN16131614
GCF_002176855.1	ASM217685v1	Lactobacillus johnsonii		UMNLJ21					NCBI Prokaryotic Genome Annotation Pipeline (PGAP)	Complete Genome	2017-06-08		3	SAMN04573145
GCF_032463545.1	ASM3246354v1	Lactobacillus johnsonii		N7					NCBI Prokaryotic Genome Annotation Pipeline (PGAP)	Complete Genome	2023-10-08		1	SAMN37526579
GCF_032463685.1	ASM3246368v1	Lactobacillus johnsonii		N5					NCBI Prokaryotic Genome Annotation Pipeline (PGAP)	Complete Genome	2023-10-08		1	SAMN37526372
GCF_003316915.1	ASM331691v1	Lactobacillus johnsonii		Byun-jo-01					GCF_003316915.1-RS_2024_05_18	Complete Genome	2018-07-13		1	SAMN08281023
GCF_022213385.1	ASM2221338v1	Lactobacillus johnsonii		MR1					GCF_022213385.1-RS_2024_03_27	Complete Genome	2022-02-13		1	SAMN23978983
GCF_010586925.1	ASM1058692v1	Lactobacillus johnsonii		G2A					GCF_010586925.1-RS_2024_05_06	Complete Genome	2020-02-14		3	SAMN11618738
GCF_009769185.1	ASM976918v1	Lactobacillus johnsonii		DC22.2					NCBI Prokaryotic Genome Annotation Pipeline (PGAP)	Complete Genome	2019-12-19		5	SAMN11371966
GCF_003428395.1	ASM342839v1	Lactobacillus johnsonii		IDCC9203					GCF_003428395.1-RS_2024_03_30	Complete Genome	2018-08-26		1	SAMN09858432
GCF_033704075.1	ASM3370407v1	Lactobacillus johnsonii		KD1					NCBI Prokaryotic Genome Annotation Pipeline (PGAP)	Complete Genome	2023-11-15		2	SAMN33360842
GCF_003390735.1	ASM339073v1	Bifidobacterium bifidum		S6					GCF_003390735.1-RS_2024_04_03	Complete Genome	2018-08-15		1	SAMN07484235
GCF_902386775.1	UHGG_MGYG-HGUT-02396	Bifidobacterium bifidum					MGYG-HGUT-02396		NCBI Prokaryotic Genome Annotation Pipeline (PGAP)	Complete Genome	2019-08-10		1	SAMEA5851900
GCF_002845845.1	ASM284584v1	Bifidobacterium bifidum		PRI 1					NCBI Prokaryotic Genome Annotation Pipeline (PGAP)	Complete Genome	2017-12-20		1	SAMN06140833
GCF_029011515.1	ASM2901151v1	Bifidobacterium bifidum		VSI20					GCF_029011515.1-RS_2024_04_03	Complete Genome	2023-03-06		1	SAMN33275447
GCF_016838705.1	ASM1683870v1	Bifidobacterium bifidum		HN002					GCF_016838705.1-RS_2024_04_03	Complete Genome	2021-02-09		1	SAMN17735950
GCF_001281345.1	ASM128134v1	Bifidobacterium bifidum		BF3					NCBI Prokaryotic Genome Annotation Pipeline (PGAP)	Complete Genome	2015-09-14		1	SAMN03271680
GCF_017894325.1	ASM1789432v1	Bifidobacterium bifidum		CNCM I-4319					GCF_017894325.1-RS_2024_03_29	Complete Genome	2021-04-09		1	SAMN15324980
GCF_003573895.1	ASM357389v1	Bifidobacterium bifidum		TMC 3115					NCBI Prokaryotic Genome Annotation Pipeline (PGAP)	Complete Genome	2017-10-03		1	SAMD00078313
GCF_020892075.1	ASM2089207v1	Bifidobacterium bifidum		YIT 10347					NCBI Prokaryotic Genome Annotation Pipeline (PGAP)	Complete Genome	2021-11-03		1	SAMD00324644
GCF_000165905.1	ASM16590v1	Bifidobacterium bifidum PRL2010		PRL2010					GCF_000165905.1-RS_2024_03_27	Complete Genome	2010-11-02		1	SAMN02603510
GCF_000265095.1	ASM26509v1	Bifidobacterium bifidum BGN4		BGN4					GCF_000265095.1-RS_2024_03_27	Complete Genome	2012-06-05		1	SAMN02603486
GCF_000164965.1	ASM16496v1	Bifidobacterium bifidum S17		S17					GCF_000164965.1-RS_2024_03_27	Complete Genome	2010-10-19		1	SAMN02603395
GCF_000008065.1	ASM806v1	Lactobacillus johnsonii NCC 533		NCC 533					GCF_000008065.1-RS_2024_05_21	Complete Genome	2004-02-02		1	SAMN02603676
GCF_000204985.1	ASM20498v1	Lactobacillus johnsonii DPC 6026		DPC 6026					GCF_000204985.1-RS_2024_03_29	Complete Genome	2011-04-20		1	SAMN02603892
GCF_000498675.1	ASM49867v1	Lactobacillus johnsonii N6.2		N6.2					GCF_000498675.1-RS_2024_05_21	Complete Genome	2013-11-25		1	SAMN02641596
GCF_000091405.1	ASM9140v1	Lactobacillus johnsonii FI9785		FI9785					GCF_000091405.1-RS_2024_04_04	Complete Genome	2009-11-04		3	SAMEA2272487
GCF_020042125.1	ASM2004212v1	Lactobacillus crispatus		Lc1226					NCBI Prokaryotic Genome Annotation Pipeline (PGAP)	Complete Genome	2021-09-20		1	SAMN21367958
GCF_027271175.1	ASM2727117v1	Lactobacillus crispatus		Lcr-MH175					NCBI Prokaryotic Genome Annotation Pipeline (PGAP)	Complete Genome	2022-12-25		1	SAMN32119433
GCF_029011495.1	ASM2901149v1	Lactobacillus crispatus		VSI21					GCF_029011495.1-RS_2024_05_01	Complete Genome	2023-03-06		2	SAMN33275448
GCF_029011595.1	ASM2901159v1	Lactobacillus crispatus		VSI17					GCF_029011595.1-RS_2024_04_06	Complete Genome	2023-03-06		1	SAMN33275444
GCF_020042005.1	ASM2004200v1	Lactobacillus crispatus		Lc1700					NCBI Prokaryotic Genome Annotation Pipeline (PGAP)	Complete Genome	2021-09-20		3	SAMN21367959
GCF_016767795.1	ASM1676779v1	Lactobacillus crispatus		PRL2021					GCF_016767795.1-RS_2024_03_23	Complete Genome	2021-01-28		1	SAMN15357510
GCF_009730275.1	ASM973027v1	Lactobacillus crispatus		FDAARGOS_743					NCBI Prokaryotic Genome Annotation Pipeline (PGAP)	Complete Genome	2019-12-05		2	SAMN11056458
GCF_020887095.1	ASM2088709v1	Lactobacillus crispatus		KT-11					NCBI Prokaryotic Genome Annotation Pipeline (PGAP)	Complete Genome	2021-10-01		2	SAMD00404900
GCF_003971565.1	ASM397156v1	Lactobacillus crispatus		AB70					GCF_003971565.1-RS_2024_04_05	Complete Genome	2018-12-27		2	SAMN08409124
GCF_020042225.1	ASM2004222v1	Lactobacillus crispatus		Lc116					NCBI Prokaryotic Genome Annotation Pipeline (PGAP)	Complete Genome	2021-09-20		2	SAMN21367957
GCF_013487905.1	ASM1348790v1	Lactobacillus crispatus		1D					NCBI Prokaryotic Genome Annotation Pipeline (PGAP)	Complete Genome	2020-07-23		1	SAMN13624824
GCF_003795065.1	ASM379506v1	Lactobacillus crispatus		CO3MRSI1					GCF_003795065.1-RS_2024_04_06	Complete Genome	2018-11-19		1	SAMN10343598
GCF_029011765.1	ASM2901176v1	Lactobacillus crispatus		VSI08					GCF_029011765.1-RS_2024_04_06	Complete Genome	2023-03-06		1	SAMN33275435
GCF_026740115.1	ASM2674011v1	Lactobacillus crispatus		M247					NCBI Prokaryotic Genome Annotation Pipeline (PGAP)	Complete Genome	2022-11-30		1	SAMN23407640
GCF_029011155.1	ASM2901115v1	Lactobacillus crispatus		VSI04					GCF_029011155.1-RS_2024_04_06	Complete Genome	2023-03-06		1	SAMN33275431
GCF_021278945.1	ASM2127894v1	Lactobacillus crispatus		lc31					NCBI Prokaryotic Genome Annotation Pipeline (PGAP)	Complete Genome	2021-12-23		1	SAMN15862579
GCF_018885325.1	ASM1888532v1	Lactobacillus crispatus		PMC201					NCBI Prokaryotic Genome Annotation Pipeline (PGAP)	Complete Genome	2021-06-15		4	SAMN19601668
GCF_021278925.1	ASM2127892v1	Lactobacillus crispatus		lc83					NCBI Prokaryotic Genome Annotation Pipeline (PGAP)	Complete Genome	2021-12-23		1	SAMN15862762
GCF_029011475.1	ASM2901147v1	Lactobacillus crispatus		VSI24					GCF_029011475.1-RS_2024_04_06	Complete Genome	2023-03-06		2	SAMN33275449
GCF_009933525.1	ASM993352v1	Lactobacillus crispatus		C25					NCBI Prokaryotic Genome Annotation Pipeline (PGAP)	Complete Genome	2020-01-27		2	SAMN13634618
GCF_013456995.1	ASM1345699v1	Lactobacillus crispatus		B4					NCBI Prokaryotic Genome Annotation Pipeline (PGAP)	Complete Genome	2020-07-22		1	SAMN15516019
GCF_000466885.3	ASM46688v3	Lactobacillus crispatus 2029		2029					NCBI Prokaryotic Genome Annotation Pipeline (PGAP)	Complete Genome	2021-07-27		2	SAMN02298797
GCF_018363095.1	ASM1836309v1	Lacticaseibacillus casei		FBL6					NCBI Prokaryotic Genome Annotation Pipeline (PGAP)	Complete Genome	2021-05-16		1	SAMN19017040
GCF_002192215.1	ASM219221v1	Lacticaseibacillus casei		LC5					GCF_002192215.1-RS_2024_05_07	Complete Genome	2017-06-13		1	SAMN05631198
GCF_032466035.1	ASM3246603v1	Lacticaseibacillus casei		LMG 24102					NCBI Prokaryotic Genome Annotation Pipeline (PGAP)	Complete Genome	2023-10-10		1	SAMN37405139
GCF_032466055.1	ASM3246605v1	Lacticaseibacillus casei		LMG 24099					NCBI Prokaryotic Genome Annotation Pipeline (PGAP)	Complete Genome	2023-10-10		1	SAMN37405138
GCF_015476095.1	ASM1547609v1	Lacticaseibacillus casei		MGB0470					NCBI Prokaryotic Genome Annotation Pipeline (PGAP)	Complete Genome	2020-11-15		1	SAMN16657552
GCF_037901485.1	ASM3790148v1	Lacticaseibacillus casei		LC130					GCF_037901485.1-RS_2024_04_05	Complete Genome	2024-04-05		2	SAMN39212590
GCF_014170075.1	ASM1417007v1	Akkermansia muciniphila		AK32					GCF_014170075.1-RS_2024_05_06	Complete Genome	2020-08-12		1	SAMN15393864
GCF_018847255.1	ASM1884725v1	Akkermansia muciniphila		Akk1616					GCF_018847255.1-RS_2024_05_06	Complete Genome	2021-06-11		1	SAMN18350255
GCF_018847275.1	ASM1884727v1	Akkermansia muciniphila		Akk16145					GCF_018847275.1-RS_2024_05_06	Complete Genome	2021-06-11		1	SAMN18350254
GCF_018847335.1	ASM1884733v1	Akkermansia muciniphila		Akk1610					GCF_018847335.1-RS_2024_05_06	Complete Genome	2021-06-11		1	SAMN18350251
GCF_018847315.1	ASM1884731v1	Akkermansia muciniphila		Akk16115					GCF_018847315.1-RS_2024_05_12	Complete Genome	2021-06-11		1	SAMN18350252
GCF_018847295.1	ASM1884729v1	Akkermansia muciniphila		Akk1613					GCF_018847295.1-RS_2024_05_12	Complete Genome	2021-06-11		1	SAMN18350253
GCF_018847355.1	ASM1884735v1	Akkermansia muciniphila		Akk1576					GCF_018847355.1-RS_2024_05_06	Complete Genome	2021-06-11		1	SAMN18350250
GCF_018847395.1	ASM1884739v1	Akkermansia muciniphila		Akk1570					GCF_018847395.1-RS_2024_05_12	Complete Genome	2021-06-11		1	SAMN18350248
GCF_018847535.1	ASM1884753v1	Akkermansia muciniphila		Akk0880					GCF_018847535.1-RS_2024_05_06	Complete Genome	2021-06-11		1	SAMN18350241
GCF_018847215.1	ASM1884721v1	Akkermansia muciniphila		Akk1756					GCF_018847215.1-RS_2024_05_12	Complete Genome	2021-06-11		1	SAMN18350258
GCF_010223095.1	ASM1022309v1	Akkermansia muciniphila		EB-AMDK-29					GCF_010223095.1-RS_2024_05_06	Complete Genome	2020-02-06		1	SAMN08565495
GCF_010223115.1	ASM1022311v1	Akkermansia muciniphila		EB-AMDK-30					GCF_010223115.1-RS_2024_05_06	Complete Genome	2020-02-06		1	SAMN08565496
GCF_004104435.1	ASM410443v1	Akkermansia muciniphila		CBA5201					GCF_004104435.1-RS_2024_05_06	Complete Genome	2019-01-24		1	SAMN10186677
GCF_028743255.1	ASM2874325v1	Akkermansia muciniphila		OB21 FAA NB 28					GCF_028743255.1-RS_2024_05_06	Complete Genome	2023-02-20		1	SAMN33243781
GCF_010231195.1	ASM1023119v1	Akkermansia muciniphila		EB-AMDK-49					GCF_010231195.1-RS_2024_05_06	Complete Genome	2020-02-06		1	SAMN09288185
GCF_010230725.1	ASM1023072v1	Akkermansia muciniphila		EB-AMDK-47					GCF_010230725.1-RS_2024_05_06	Complete Genome	2020-02-06		1	SAMN09288168
GCF_010230515.1	ASM1023051v1	Akkermansia muciniphila		EB-AMDK-46					GCF_010230515.1-RS_2024_05_06	Complete Genome	2020-02-06		1	SAMN09288166
GCF_010230935.1	ASM1023093v1	Akkermansia muciniphila		EB-AMDK-48					GCF_010230935.1-RS_2024_05_06	Complete Genome	2020-02-06		1	SAMN09288183
GCF_017570505.1	ASM1757050v1	Akkermansia muciniphila		KGMB01990					GCF_017570505.1-RS_2024_05_12	Complete Genome	2021-03-23		1	SAMN18309826
GCF_017570425.1	ASM1757042v1	Akkermansia muciniphila		KGMB02009					GCF_017570425.1-RS_2024_05_06	Complete Genome	2021-03-23		1	SAMN18309827
GCF_017570525.1	ASM1757052v1	Akkermansia muciniphila		KGMB01988					GCF_017570525.1-RS_2024_05_06	Complete Genome	2021-03-23		1	SAMN18309824
GCF_017570485.1	ASM1757048v1	Akkermansia muciniphila		KGMB01989					GCF_017570485.1-RS_2024_05_12	Complete Genome	2021-03-23		1	SAMN18309825
GCF_033947425.1	ASM3394742v1	Akkermansia muciniphila		SDLYAKK8					GCF_033947425.1-RS_2024_05_12	Complete Genome	2023-11-24		1	SAMN32640346
GCF_010223405.1	ASM1022340v1	Akkermansia muciniphila		EB-AMDK-37					GCF_010223405.1-RS_2024_05_06	Complete Genome	2020-02-06		1	SAMN08565502
GCF_010223575.1	ASM1022357v1	Akkermansia muciniphila		EB-AMDK-38					GCF_010223575.1-RS_2024_05_06	Complete Genome	2020-02-06		1	SAMN08565503
GCF_010223135.1	ASM1022313v1	Akkermansia muciniphila		EB-AMDK-31					GCF_010223135.1-RS_2024_05_06	Complete Genome	2020-02-06		1	SAMN08565497
GCF_004015265.1	ASM401526v1	Akkermansia muciniphila		EB-AMDK-8					GCF_004015265.1-RS_2024_05_06	Complete Genome	2019-01-14		1	SAMN08329008
GCF_033947545.1	ASM3394754v1	Akkermansia muciniphila		AKK					GCF_033947545.1-RS_2024_05_12	Complete Genome	2023-11-24		1	SAMN38095975
GCF_010229315.1	ASM1022931v1	Akkermansia muciniphila		EB-AMDK-6					GCF_010229315.1-RS_2024_05_06	Complete Genome	2020-02-06		1	SAMN09287629
GCF_036796995.1	ASM3679699v1	Akkermansia muciniphila		MucX					GCF_036796995.1-RS_2024_05_13	Complete Genome	2024-04-05		1	SAMN22555427
GCF_018847475.1	ASM1884747v1	Akkermansia muciniphila		Akk1376					GCF_018847475.1-RS_2024_05_06	Complete Genome	2021-06-11		1	SAMN18350244
GCF_018847495.1	ASM1884749v1	Akkermansia muciniphila		Akk1370					GCF_018847495.1-RS_2024_05_12	Complete Genome	2021-06-11		1	SAMN18350242
GCF_018847515.1	ASM1884751v1	Akkermansia muciniphila		Akk13715					GCF_018847515.1-RS_2024_05_12	Complete Genome	2021-06-11		1	SAMN18350243
GCF_010230155.1	ASM1023015v1	Akkermansia muciniphila		EB-AMDK-26					GCF_010230155.1-RS_2024_05_06	Complete Genome	2020-02-06		1	SAMN09287783
GCF_018847115.1	ASM1884711v1	Akkermansia muciniphila		Akk2090					GCF_018847115.1-RS_2024_05_12	Complete Genome	2021-06-11		1	SAMN18350263
GCF_018847155.1	ASM1884715v1	Akkermansia muciniphila		Akk2030					GCF_018847155.1-RS_2024_05_06	Complete Genome	2021-06-11		1	SAMN18350262
GCF_018847175.1	ASM1884717v1	Akkermansia muciniphila		Akk1990					GCF_018847175.1-RS_2024_05_12	Complete Genome	2021-06-11		1	SAMN18350260
GCF_004319565.1	ASM431956v1	Akkermansia muciniphila		139					GCF_004319565.1-RS_2024_05_12	Complete Genome	2019-02-28		1	SAMN10963682
GCF_004015245.1	ASM401524v1	Akkermansia muciniphila		EB-AMDK-7					GCF_004015245.1-RS_2024_05_06	Complete Genome	2019-01-14		1	SAMN08328879
GCF_018847455.1	ASM1884745v1	Akkermansia muciniphila		Akk14745a					GCF_018847455.1-RS_2024_05_06	Complete Genome	2021-06-11		1	SAMN18350245
GCF_018847435.1	ASM1884743v1	Akkermansia muciniphila		Akk14745b					GCF_018847435.1-RS_2024_05_06	Complete Genome	2021-06-11		1	SAMN18350246
GCF_018847595.1	ASM1884759v1	Akkermansia muciniphila		Akk0500b					GCF_018847595.1-RS_2024_05_12	Complete Genome	2021-06-11		1	SAMN18350238
GCF_010229495.1	ASM1022949v1	Akkermansia muciniphila		EB-AMDK-23					GCF_010229495.1-RS_2024_05_06	Complete Genome	2020-02-06		1	SAMN09287631
GCF_010229955.1	ASM1022995v1	Akkermansia muciniphila		EB-AMDK-25					GCF_010229955.1-RS_2024_05_06	Complete Genome	2020-02-06		1	SAMN09287782
GCF_010229695.1	ASM1022969v1	Akkermansia muciniphila		EB-AMDK-24					GCF_010229695.1-RS_2024_05_06	Complete Genome	2020-02-06		1	SAMN09287781
GCF_003716915.1	ASM371691v1	Akkermansia muciniphila		EB-AMDK-1					GCF_003716915.1-RS_2024_05_06	Complete Genome	2018-11-07		1	SAMN07978491
GCF_004015225.1	ASM401522v1	Akkermansia muciniphila		EB-AMDK-17					GCF_004015225.1-RS_2024_05_06	Complete Genome	2019-01-14		1	SAMN08334977
GCF_004015085.1	ASM401508v1	Akkermansia muciniphila		EB-AMDK-18					GCF_004015085.1-RS_2024_05_06	Complete Genome	2019-01-14		1	SAMN08334978
GCF_004015305.1	ASM401530v1	Akkermansia muciniphila		EB-AMDK-15					GCF_004015305.1-RS_2024_05_06	Complete Genome	2019-01-14		1	SAMN08334975
GCF_004015205.1	ASM401520v1	Akkermansia muciniphila		EB-AMDK-16					GCF_004015205.1-RS_2024_05_06	Complete Genome	2019-01-14		1	SAMN08334976
GCF_004015025.1	ASM401502v1	Akkermansia muciniphila		EB-AMDK-11					GCF_004015025.1-RS_2024_05_06	Complete Genome	2019-01-14		1	SAMN08329199
GCF_004015045.1	ASM401504v1	Akkermansia muciniphila		EB-AMDK-12					GCF_004015045.1-RS_2024_05_06	Complete Genome	2019-01-14		1	SAMN08334970
GCF_003716975.1	ASM371697v1	Akkermansia muciniphila		EB-AMDK-2					GCF_003716975.1-RS_2024_05_06	Complete Genome	2018-11-07		1	SAMN07980963
GCF_004015285.1	ASM401528v1	Akkermansia muciniphila		EB-AMDK-13					NCBI Prokaryotic Genome Annotation Pipeline (PGAP)	Complete Genome	2019-01-14		1	SAMN08334972
GCF_004015005.1	ASM401500v1	Akkermansia muciniphila		EB-AMDK-10					NCBI Prokaryotic Genome Annotation Pipeline (PGAP)	Complete Genome	2019-01-14		1	SAMN08329147
GCF_902387255.1	UHGG_MGYG-HGUT-02454	Akkermansia muciniphila					MGYG-HGUT-02454		GCF_902387255.1-RS_2024_05_06	Complete Genome	2019-08-10		1	SAMEA5851959
GCF_018847055.1	ASM1884705v1	Akkermansia muciniphila		Akk2670					GCF_018847055.1-RS_2024_05_06	Complete Genome	2021-06-11		1	SAMN18350266
GCF_018847935.1	ASM1884793v1	Akkermansia muciniphila		Akk0096					GCF_018847935.1-RS_2024_05_12	Complete Genome	2021-06-11		1	SAMN18350232
GCF_030848265.1	ASM3084826v1	Akkermansia muciniphila		MmAkk2					GCF_030848265.1-RS_2024_05_12	Complete Genome	2023-08-21		1	SAMN32279601
GCF_001688765.2	ASM168876v2	Akkermansia muciniphila		YL44					GCF_001688765.2-RS_2024_05_05	Complete Genome	2017-04-05		1	SAMN04621615
GCF_030848285.1	ASM3084828v1	Akkermansia muciniphila		MmAkkUCB1					GCF_030848285.1-RS_2024_05_12	Complete Genome	2023-08-21		1	SAMN32279753
GCF_010229055.1	ASM1022905v1	Akkermansia muciniphila		EB-AMDK-5					GCF_010229055.1-RS_2024_05_06	Complete Genome	2020-02-06		1	SAMN09287185
GCF_010223075.1	ASM1022307v1	Akkermansia muciniphila		EB-AMDK-28					GCF_010223075.1-RS_2024_05_06	Complete Genome	2020-02-06		1	SAMN08563914
GCF_010223015.1	ASM1022301v1	Akkermansia muciniphila		EB-AMDK-27					GCF_010223015.1-RS_2024_05_06	Complete Genome	2020-02-06		1	SAMN08563913
GCF_004015105.2	ASM401510v2	Akkermansia muciniphila		EB-AMDK-19					GCF_004015105.2-RS_2024_05_18	Complete Genome	2024-05-10		1	SAMN08334979
GCF_030848245.1	ASM3084824v1	Akkermansia muciniphila		MmAkk1					GCF_030848245.1-RS_2024_05_06	Complete Genome	2023-08-21		1	SAMN32279515
GCF_018847575.1	ASM1884757v1	Akkermansia muciniphila		Akk0500a					GCF_018847575.1-RS_2024_05_06	Complete Genome	2021-06-11		1	SAMN18350239
GCF_010223255.1	ASM1022325v1	Akkermansia muciniphila		EB-AMDK-35					GCF_010223255.1-RS_2024_05_06	Complete Genome	2020-02-06		1	SAMN08565500
GCF_018847235.1	ASM1884723v1	Akkermansia muciniphila		Akk1713					GCF_018847235.1-RS_2024_05_06	Complete Genome	2021-06-11		1	SAMN18350257
GCF_010223195.1	ASM1022319v1	Akkermansia muciniphila		EB-AMDK-36					GCF_010223195.1-RS_2024_05_06	Complete Genome	2020-02-06		1	SAMN08565501
GCF_010223175.1	ASM1022317v1	Akkermansia muciniphila		EB-AMDK-34					GCF_010223175.1-RS_2024_05_06	Complete Genome	2020-02-06		1	SAMN08565499
GCF_010223155.1	ASM1022315v1	Akkermansia muciniphila		EB-AMDK-33					GCF_010223155.1-RS_2024_05_06	Complete Genome	2020-02-06		1	SAMN08565498
GCF_004015325.1	ASM401532v1	Akkermansia muciniphila		EB-AMDK-20					GCF_004015325.1-RS_2024_05_06	Complete Genome	2019-01-14		1	SAMN08334981
GCF_004015125.1	ASM401512v1	Akkermansia muciniphila		EB-AMDK-22					GCF_004015125.1-RS_2024_05_06	Complete Genome	2019-01-14		1	SAMN08334983
GCF_004015345.1	ASM401534v1	Akkermansia muciniphila		EB-AMDK-21					GCF_004015345.1-RS_2024_05_06	Complete Genome	2019-01-14		1	SAMN08334982
GCF_028994115.1	ASM2899411v1	Akkermansia muciniphila		AM06					GCF_028994115.1-RS_2024_05_06	Complete Genome	2023-03-05		1	SAMN33406633
GCF_033170235.1	ASM3317023v1	Akkermansia muciniphila		Akk007					GCF_033170235.1-RS_2024_05_12	Complete Genome	2023-10-31		1	SAMN37925531
GCF_018140615.1	ASM1814061v1	Akkermansia muciniphila		AMUC					GCF_018140615.1-RS_2024_05_06	Complete Genome	2021-04-26		1	SAMN18751767
GCF_003716955.1	ASM371695v1	Akkermansia muciniphila		EB-AMDK-4					GCF_003716955.1-RS_2024_05_06	Complete Genome	2018-11-07		1	SAMN07980958
GCF_018847795.1	ASM1884779v1	Akkermansia muciniphila		Akk0200					GCF_018847795.1-RS_2024_05_12	Complete Genome	2021-06-11		1	SAMN18350234
GCF_003716935.1	ASM371693v1	Akkermansia muciniphila		EB-AMDK-3					GCF_003716935.1-RS_2024_05_06	Complete Genome	2018-11-07		1	SAMN07980909
GCF_030848305.1	ASM3084830v1	Akkermansia muciniphila		MmAkk3					GCF_030848305.1-RS_2024_05_12	Complete Genome	2023-08-21		1	SAMN32279889
GCF_019967975.1	ASM1996797v1	Faecalibacterium prausnitzii		Fp360					NCBI Prokaryotic Genome Annotation Pipeline (PGAP)	Complete Genome	2021-09-14		1	SAMN16824737
GCF_019967955.1	ASM1996795v1	Faecalibacterium prausnitzii		Fp944					NCBI Prokaryotic Genome Annotation Pipeline (PGAP)	Complete Genome	2021-09-14		1	SAMN16824738
GCF_003312465.1	ASM331246v1	Faecalibacterium prausnitzii		APC918/95b					GCF_003312465.1-RS_2024_04_12	Complete Genome	2018-07-11		1	SAMN08494074
GCF_019968035.1	ASM1996803v1	Faecalibacterium prausnitzii		Fp40					NCBI Prokaryotic Genome Annotation Pipeline (PGAP)	Complete Genome	2021-09-14		1	SAMN16824734
GCF_019968015.1	ASM1996801v1	Faecalibacterium prausnitzii		Fp45					NCBI Prokaryotic Genome Annotation Pipeline (PGAP)	Complete Genome	2021-09-14		1	SAMN16824735
GCF_019967995.1	ASM1996799v1	Faecalibacterium prausnitzii		Fp77					NCBI Prokaryotic Genome Annotation Pipeline (PGAP)	Complete Genome	2021-09-14		1	SAMN16824736
GCF_028743395.1	ASM2874339v1	Faecalibacterium prausnitzii		AP34BHI					GCF_028743395.1-RS_2024_03_26	Complete Genome	2023-02-20		1	SAMN33244390
GCF_951792925.1	DSM32379	Faecalibacterium prausnitzii					DSM32379		NCBI Prokaryotic Genome Annotation Pipeline (PGAP)	Complete Genome	2023-07-19		1	SAMEA113538613
GCF_019968055.1	ASM1996805v1	Faecalibacterium prausnitzii		Fp28					NCBI Prokaryotic Genome Annotation Pipeline (PGAP)	Complete Genome	2021-09-14		1	SAMN16824733
GCF_002586945.1	ASM258694v1	Faecalibacterium prausnitzii		Indica					NCBI Prokaryotic Genome Annotation Pipeline (PGAP)	Complete Genome	2017-10-18		1	SAMN07764380
GCF_003293635.1	ASM329363v1	Faecalibacterium prausnitzii		942/30-2					NCBI Prokaryotic Genome Annotation Pipeline (PGAP)	Complete Genome	2018-07-09		1	SAMN08452073
GCF_902388275.1	UHGG_MGYG-HGUT-02545	Faecalibacterium prausnitzii					MGYG-HGUT-02545		NCBI Prokaryotic Genome Annotation Pipeline (PGAP)	Complete Genome	2019-08-10		1	SAMEA5852050
GCF_019968075.1	ASM1996807v1	Faecalibacterium prausnitzii		Fp1					NCBI Prokaryotic Genome Annotation Pipeline (PGAP)	Complete Genome	2021-09-14		1	SAMN16824731
GCF_009832825.1	ASM983282v1	Bifidobacterium adolescentis		ZJ2					NCBI Prokaryotic Genome Annotation Pipeline (PGAP)	Complete Genome	2020-01-07		1	SAMN12769615
GCF_002108035.2	ASM210803v2	Bifidobacterium adolescentis		703B					NCBI Prokaryotic Genome Annotation Pipeline (PGAP)	Complete Genome	2023-09-19		1	SAMN04231311
GCF_029855065.1	ASM2985506v1	Bifidobacterium adolescentis		iVS-1					NCBI Prokaryotic Genome Annotation Pipeline (PGAP)	Complete Genome	2023-04-24		1	SAMN34156685
GCF_017815835.1	ASM1781583v1	Bifidobacterium adolescentis		PRL2019					GCF_017815835.1-RS_2024_03_31	Complete Genome	2021-04-07		1	SAMN14752293
GCF_003856735.1	ASM385673v1	Bifidobacterium adolescentis		P2P3					GCF_003856735.1-RS_2024_03_31	Complete Genome	2018-12-03		1	SAMN08093360
GCF_003429385.1	ASM342938v1	Bifidobacterium adolescentis		6					GCF_003429385.1-RS_2024_03_30	Complete Genome	2018-08-28		1	SAMN07551488
GCF_000817995.1	ASM81799v1	Bifidobacterium adolescentis		BB23					NCBI Prokaryotic Genome Annotation Pipeline (PGAP)	Complete Genome	2015-01-14		1	SAMN03273368
GCF_902386735.1	UHGG_MGYG-HGUT-02395	Bifidobacterium adolescentis					MGYG-HGUT-02395		NCBI Prokaryotic Genome Annotation Pipeline (PGAP)	Complete Genome	2019-08-10		1	SAMEA5851899
GCF_030291915.1	ASM3029191v1	Lactococcus petauri		GB97					NCBI Prokaryotic Genome Annotation Pipeline (PGAP)	Complete Genome	2023-06-20		1	SAMN35718236
GCF_037891785.1	ASM3789178v1	Lactococcus petauri		R21-91A					GCF_037891785.1-RS_2024_04_05	Complete Genome	2024-04-05		1	SAMN39080992
GCF_037891695.1	ASM3789169v1	Lactococcus petauri		R21-77-2					GCF_037891695.1-RS_2024_04_05	Complete Genome	2024-04-05		1	SAMN39080993
GCF_039645215.1	ASM3964521v1	Lactococcus petauri		S69-A					GCF_039645215.1-RS_2024_05_18	Complete Genome	2024-05-18		1	SAMN39080994
GCF_037890915.1	ASM3789091v1	Lactococcus petauri		UCD-BR1					GCF_037890915.1-RS_2024_04_05	Complete Genome	2024-04-05		1	SAMN39080999
GCF_039645045.1	ASM3964504v1	Lactococcus petauri		R22-16 FS-A5					GCF_039645045.1-RS_2024_05_18	Complete Genome	2024-05-18		1	SAMN39081001
GCF_039645065.1	ASM3964506v1	Lactococcus petauri		R22-11 BR-C					GCF_039645065.1-RS_2024_05_18	Complete Genome	2024-05-18		1	SAMN39081000
GCF_039645025.1	ASM3964502v1	Lactococcus petauri		UCD-JR1					GCF_039645025.1-RS_2024_05_18	Complete Genome	2024-05-18		1	SAMN39081003
GCF_039644985.1	ASM3964498v1	Lactococcus petauri		R21-69 HC					GCF_039644985.1-RS_2024_05_18	Complete Genome	2024-05-18		1	SAMN39081005
GCF_039645005.1	ASM3964500v1	Lactococcus petauri		UCD-FS1					GCF_039645005.1-RS_2024_05_18	Complete Genome	2024-05-18		1	SAMN39081004
GCF_037890745.1	ASM3789074v1	Lactococcus petauri		UCD-MOJ1					GCF_037890745.1-RS_2024_04_05	Complete Genome	2024-04-05		1	SAMN39081002
GCF_037891795.1	ASM3789179v1	Lactococcus petauri		M17100408 FF4i7					GCF_037891795.1-RS_2024_04_05	Complete Genome	2024-04-05		1	SAMN39080991
GCF_038381585.1	ASM3838158v1	Lactococcus petauri		L1					GCF_038381585.1-RS_2024_04_19	Complete Genome	2024-04-20		5	SAMN40028295
GCF_039645515.1	ASM3964551v1	Lactococcus petauri		R22-25 IC35					GCF_039645515.1-RS_2024_05_18	Complete Genome	2024-05-18		1	SAMN39080990
GCF_037892055.1	ASM3789205v1	Lactococcus petauri		R21-74 AL-1					GCF_037892055.1-RS_2024_04_05	Complete Genome	2024-04-05		4	SAMN39080988
GCF_039645195.1	ASM3964519v1	Lactococcus petauri		RC17-Lg01					GCF_039645195.1-RS_2024_05_18	Complete Genome	2024-05-18		1	SAMN39080997
GCF_039645075.1	ASM3964507v1	Lactococcus petauri		AC16-Lg13					GCF_039645075.1-RS_2024_05_18	Complete Genome	2024-05-18		1	SAMN39080998
GCF_037891045.1	ASM3789104v1	Lactococcus petauri		LP18-Lg12					GCF_037891045.1-RS_2024_04_05	Complete Genome	2024-04-05		1	SAMN39080996
GCF_037891335.1	ASM3789133v1	Lactococcus petauri		Mic16-Lg09					GCF_037891335.1-RS_2024_04_05	Complete Genome	2024-04-05		1	SAMN39080995
GCF_038380635.1	ASM3838063v1	Lactococcus petauri		L6					GCF_038380635.1-RS_2024_04_19	Complete Genome	2024-04-20		2	SAMN40028300
GCF_038380845.1	ASM3838084v1	Lactococcus petauri		L3					GCF_038380845.1-RS_2024_04_19	Complete Genome	2024-04-20		1	SAMN40028297
GCF_038380455.1	ASM3838045v1	Lactococcus petauri		L8					GCF_038380455.1-RS_2024_04_19	Complete Genome	2024-04-20		1	SAMN40028302
GCF_009662295.1	ASM966229v1	Lactococcus petauri		CF11					GCF_009662295.1-RS_2024_04_23	Complete Genome	2019-11-14		1	SAMN13196990
GCF_038380785.1	ASM3838078v1	Lactococcus petauri		L4					GCF_038380785.1-RS_2024_04_19	Complete Genome	2024-04-20		3	SAMN40028298
GCF_029952765.1	ASM2995276v1	Propionibacterium freudenreichii		FAM23877					GCF_029952765.1-RS_2024_05_07	Complete Genome	2023-05-07		1	SAMN33826921
GCF_029747675.1	ASM2974767v1	Propionibacterium freudenreichii		FAM19024					GCF_029747675.1-RS_2024_04_15	Complete Genome	2023-04-14		1	SAMN33826904
GCF_003330925.1	ASM333092v1	Propionibacterium freudenreichii		CB129slpB					GCF_003330925.1-RS_2024_04_03	Complete Genome	2018-07-20		1	SAMN09443940
GCF_029747785.1	ASM2974778v1	Propionibacterium freudenreichii		FAM19025					GCF_029747785.1-RS_2024_04_15	Complete Genome	2023-04-14		1	SAMN33826905
GCF_029747985.1	ASM2974798v1	Propionibacterium freudenreichii		FAM14221					GCF_029747985.1-RS_2024_04_15	Complete Genome	2023-04-14		1	SAMN33826885
GCF_900097245.1	PFRJS25	Propionibacterium freudenreichii					PFRJS25		NCBI Prokaryotic Genome Annotation Pipeline (PGAP)	Complete Genome	2017-10-09		2	SAMEA4467440
GCF_900086895.1	PFRJS18	Propionibacterium freudenreichii					PFRJS18		NCBI Prokaryotic Genome Annotation Pipeline (PGAP)	Complete Genome	2017-10-09		1	SAMEA3987120
GCF_900087165.1	PFRJS8	Propionibacterium freudenreichii					PFRJS8		NCBI Prokaryotic Genome Annotation Pipeline (PGAP)	Complete Genome	2017-10-09		1	SAMEA3988333
GCF_900087025.1	PFRJS2	Propionibacterium freudenreichii					PFRJS2		NCBI Prokaryotic Genome Annotation Pipeline (PGAP)	Complete Genome	2017-10-09		1	SAMEA3987076
GCF_900086925.1	PFRJS4	Propionibacterium freudenreichii					PFRJS4		NCBI Prokaryotic Genome Annotation Pipeline (PGAP)	Complete Genome	2017-10-09		1	SAMEA3987109
GCF_900092755.1	PFRJS22-genome	Propionibacterium freudenreichii					PFRJS22-genome		NCBI Prokaryotic Genome Annotation Pipeline (PGAP)	Complete Genome	2017-10-09		1	SAMEA4076646
GCF_013205725.1	ASM1320572v1	Propionibacterium freudenreichii		FAM 14217					NCBI Prokaryotic Genome Annotation Pipeline (PGAP)	Complete Genome	2020-06-02		1	SAMN14943796
GCF_002117425.1	ASM211742v1	Propionibacterium freudenreichii		P.UF1					NCBI Prokaryotic Genome Annotation Pipeline (PGAP)	Complete Genome	2017-05-02		1	SAMN05982163
GCF_902386715.1	UHGG_MGYG-HGUT-02401	Propionibacterium freudenreichii					MGYG-HGUT-02401		NCBI Prokaryotic Genome Annotation Pipeline (PGAP)	Complete Genome	2019-08-10		1	SAMEA5851905
GCF_900097255.1	PFRJS-23	Propionibacterium freudenreichii					PFRJS-23		NCBI Prokaryotic Genome Annotation Pipeline (PGAP)	Complete Genome	2017-10-09		2	SAMEA4467426
GCF_900095075.1	PFRJS12-1	Propionibacterium freudenreichii					PFRJS12-1		NCBI Prokaryotic Genome Annotation Pipeline (PGAP)	Complete Genome	2017-10-09		1	SAMEA4360960
GCF_900087375.1	PFRJS12-2	Propionibacterium freudenreichii					PFRJS12		NCBI Prokaryotic Genome Annotation Pipeline (PGAP)	Complete Genome	2017-10-09		1	SAMEA3991702
GCF_027557755.1	ASM2755775v1	Propionibacterium freudenreichii		TL19					NCBI Prokaryotic Genome Annotation Pipeline (PGAP)	Complete Genome	2023-01-03		1	SAMN22364982
GCF_027557955.1	ASM2755795v1	Propionibacterium freudenreichii		TL110					NCBI Prokaryotic Genome Annotation Pipeline (PGAP)	Complete Genome	2023-01-03		1	SAMN22364981
GCF_027557735.1	ASM2755773v1	Propionibacterium freudenreichii		TL29					NCBI Prokaryotic Genome Annotation Pipeline (PGAP)	Complete Genome	2023-01-03		1	SAMN22364983
GCF_900087185.1	PFRJS11	Propionibacterium freudenreichii					PFRJS11		NCBI Prokaryotic Genome Annotation Pipeline (PGAP)	Complete Genome	2017-10-09		1	SAMEA3988335
GCF_027945155.1	ASM2794515v1	Propionibacterium freudenreichii		MJ2					NCBI Prokaryotic Genome Annotation Pipeline (PGAP)	Complete Genome	2023-01-24		1	SAMN32605809
GCF_900016155.1	PFREUDJS1	Propionibacterium freudenreichii subsp. shermanii					PFREUDJS1		NCBI Prokaryotic Genome Annotation Pipeline (PGAP)	Complete Genome	2016-04-19		1	SAMEA3716040
GCF_000091725.1	ASM9172v1	Propionibacterium freudenreichii subsp. shermanii CIRM-BIA1		CIRM-B1AI					GCF_000091725.1-RS_2024_04_01	Complete Genome	2010-05-26		1	SAMEA2272304
GCF_007954665.1	ASM795466v1	Leuconostoc lactis		CBA3626					GCF_007954665.1-RS_2024_04_14	Complete Genome	2019-08-11		2	SAMN11843668
GCF_001698145.1	ASM169814v1	Leuconostoc lactis		WiKim40					NCBI Prokaryotic Genome Annotation Pipeline (PGAP)	Complete Genome	2016-08-02		4	SAMN05300424
GCF_030577875.1	ASM3057787v1	Leuconostoc lactis		DMLL10					NCBI Prokaryotic Genome Annotation Pipeline (PGAP)	Complete Genome	2023-08-01		1	SAMN32745257
GCF_007954625.1	ASM795462v1	Leuconostoc lactis		CBA3622					GCF_007954625.1-RS_2024_04_23	Complete Genome	2019-08-11		4	SAMN11843670
GCF_028994215.1	ASM2899421v1	Weissella paramesenteroides		FL3					GCF_028994215.1-RS_2024_03_29	Complete Genome	2023-03-05		1	SAMN33411835
GCF_030168775.1	ASM3016877v1	Weissella paramesenteroides		W31					NCBI Prokaryotic Genome Annotation Pipeline (PGAP)	Complete Genome	2023-06-05		2	SAMN14332707
GCF_036327715.1	ASM3632771v1	Weissella paramesenteroides		MbWp-142					NCBI Prokaryotic Genome Annotation Pipeline (PGAP)	Complete Genome	2024-02-01		2	SAMN35706291
GCF_002386265.1	ASM238626v1	Weissella paramesenteroides		FDAARGOS_414					GCF_002386265.1-RS_2024_04_12	Complete Genome	2017-09-28		1	SAMN07312458
GCF_008033175.1	ASM803317v1	Leuconostoc pseudomesenteroides		CBA3630					GCF_008033175.1-RS_2024_04_14	Complete Genome	2019-08-20		4	SAMN11843675
GCF_026810245.1	ASM2681024v1	Leuconostoc pseudomesenteroides		L64					NCBI Prokaryotic Genome Annotation Pipeline (PGAP)	Complete Genome	2022-12-12		1	SAMN32034668
GCF_001908495.1	ASM190849v1	Lactobacillus delbrueckii subsp. delbrueckii DSM 20074 = JCM 1012		DSM 20074					NCBI Prokaryotic Genome Annotation Pipeline (PGAP)	Chromosome	2016-12-19		1	SAMN06046523
GCF_022588775.1	ASM2258877v1	Lacticaseibacillus paracasei		BCRC-16100					GCF_022588775.1-RS_2024_04_01	Chromosome	2022-03-16		1	SAMN22548461
GCF_029925445.1	ASM2992544v1	Lacticaseibacillus paracasei		PC-H1					GCF_029925445.1-RS_2024_05_02	Chromosome	2023-05-02		2	SAMN34247084
GCF_014905015.1	ASM1490501v1	Lacticaseibacillus paracasei		NSMJ15					GCF_014905015.1-RS_2024_04_07	Chromosome	2020-10-21		5	SAMN14142699
GCF_027886355.1	ASM2788635v1	Lacticaseibacillus paracasei		NG-LCU-NJ2					NCBI Prokaryotic Genome Annotation Pipeline (PGAP)	Chromosome	2023-01-17		1	SAMN31037894
GCF_025757505.1	ASM2575750v1	Lacticaseibacillus paracasei		NG-LCU-ST2					NCBI Prokaryotic Genome Annotation Pipeline (PGAP)	Chromosome	2022-10-19		1	SAMN31037893
GCF_018064185.1	ASM1806418v1	Lacticaseibacillus paracasei		HM1					GCF_018064185.1-RS_2024_05_11	Chromosome	2021-04-17		1	SAMN18644302
GCF_025917475.1	ASM2591747v1	Lacticaseibacillus paracasei subsp. paracasei		OLXI-3					NCBI Prokaryotic Genome Annotation Pipeline (PGAP)	Chromosome	2022-10-31		1	SAMN20691750
GCF_032171455.1	ASM3217145v1	Lactococcus lactis		LA0312					NCBI Prokaryotic Genome Annotation Pipeline (PGAP)	Chromosome	2023-09-28		1	SAMN37196902
GCF_004194355.1	ASM419435v1	Lactococcus lactis		SRCM103457					GCF_004194355.1-RS_2024_04_08	Chromosome	2019-02-14		1	SAMN10754494
GCF_016406265.1	ASM1640626v1	Lactococcus lactis		WiKim0098					NCBI Prokaryotic Genome Annotation Pipeline (PGAP)	Chromosome	2020-12-27		2	SAMN16788728
GCF_030931535.1	ASM3093153v1	Lactococcus lactis		DRD-50					NCBI Prokaryotic Genome Annotation Pipeline (PGAP)	Chromosome	2023-08-29		1	SAMN37057116
GCF_030931315.1	ASM3093131v1	Lactococcus lactis		DRD-10					NCBI Prokaryotic Genome Annotation Pipeline (PGAP)	Chromosome	2023-08-29		1	SAMN37057122
GCF_030931665.1	ASM3093166v1	Lactococcus lactis		DRD-49					NCBI Prokaryotic Genome Annotation Pipeline (PGAP)	Chromosome	2023-08-29		1	SAMN37057115
GCF_030931275.1	ASM3093127v1	Lactococcus lactis		DRD-23					NCBI Prokaryotic Genome Annotation Pipeline (PGAP)	Chromosome	2023-08-29		1	SAMN37057118
GCF_030931335.1	ASM3093133v1	Lactococcus lactis		DRD-8					NCBI Prokaryotic Genome Annotation Pipeline (PGAP)	Chromosome	2023-08-29		1	SAMN37057117
GCF_009429065.1	ASM942906v1	Lacticaseibacillus rhamnosus		IDCC 3201					NCBI Prokaryotic Genome Annotation Pipeline (PGAP)	Chromosome	2019-10-31		1	SAMN13091356
GCF_036454445.1	ASM3645444v1	Lacticaseibacillus rhamnosus		UO.H3002					NCBI Prokaryotic Genome Annotation Pipeline (PGAP)	Chromosome	2024-02-08		2	SAMN39443599
GCF_035594055.1	ASM3559405v1	Lacticaseibacillus rhamnosus		SBS-CC-2110					NCBI Prokaryotic Genome Annotation Pipeline (PGAP)	Chromosome	2024-01-11		1	SAMN38583378
GCF_001590655.1	ASM159065v1	Lacticaseibacillus rhamnosus		ASCC 290					NCBI Prokaryotic Genome Annotation Pipeline (PGAP)	Chromosome	2016-03-14		1	SAMN04530063
GCF_002025085.1	ASM202508v1	Lacticaseibacillus rhamnosus		WQ2					NCBI Prokaryotic Genome Annotation Pipeline (PGAP)	Chromosome	2017-03-13		1	SAMN06479972
GCF_033170275.1	ASM3317027v1	Bifidobacterium longum		YGMCC0410					NCBI Prokaryotic Genome Annotation Pipeline (PGAP)	Chromosome	2023-10-31		1	SAMN37555622
GCF_032463605.1	ASM3246360v1	Bifidobacterium longum		YGMCC0008					NCBI Prokaryotic Genome Annotation Pipeline (PGAP)	Chromosome	2023-10-08		1	SAMN37555085
GCF_034052555.1	ASM3405255v1	Bifidobacterium longum		YGMCC0209					NCBI Prokaryotic Genome Annotation Pipeline (PGAP)	Chromosome	2023-12-04		1	SAMN37555359
GCF_034050535.1	ASM3405053v1	Bifidobacterium longum		YGMCC0297					NCBI Prokaryotic Genome Annotation Pipeline (PGAP)	Chromosome	2023-12-04		1	SAMN37555366
GCF_034051595.1	ASM3405159v1	Bifidobacterium longum		YGMCC0230					NCBI Prokaryotic Genome Annotation Pipeline (PGAP)	Chromosome	2023-12-04		1	SAMN37555362
GCF_034052395.1	ASM3405239v1	Bifidobacterium longum		YGMCC0228					NCBI Prokaryotic Genome Annotation Pipeline (PGAP)	Chromosome	2023-12-04		1	SAMN37555361
GCF_014900875.1	ASM1490087v1	Bifidobacterium longum subsp. longum		KCTC 5915					NCBI Prokaryotic Genome Annotation Pipeline (PGAP)	Chromosome	2020-10-20		1	SAMN16365384
GCF_014898255.1	ASM1489825v1	Bifidobacterium longum subsp. longum		JCM 7055					NCBI Prokaryotic Genome Annotation Pipeline (PGAP)	Chromosome	2020-10-20		1	SAMN16384085
GCF_014900575.1	ASM1490057v1	Bifidobacterium longum subsp. longum		KCTC 3420					NCBI Prokaryotic Genome Annotation Pipeline (PGAP)	Chromosome	2020-10-20		1	SAMN16287600
GCF_022644225.1	ASM2264422v1	Bifidobacterium longum subsp. longum		B1					GCF_022644225.1-RS_2024_04_06	Chromosome	2022-03-21		1	SAMN14239234
GCF_022643625.1	ASM2264362v1	Bifidobacterium longum subsp. longum		B4					GCF_022643625.1-RS_2024_04_06	Chromosome	2022-03-21		1	SAMN14239237
GCF_022643465.1	ASM2264346v1	Bifidobacterium longum subsp. longum		BP					GCF_022643465.1-RS_2024_04_06	Chromosome	2022-03-21		1	SAMN14239239
GCF_022643745.1	ASM2264374v1	Bifidobacterium longum subsp. longum		B5					GCF_022643745.1-RS_2024_04_06	Chromosome	2022-03-21		1	SAMN14239238
GCF_022643845.1	ASM2264384v1	Bifidobacterium longum subsp. longum		B3					GCF_022643845.1-RS_2024_04_06	Chromosome	2022-03-21		1	SAMN14239236
GCF_022644005.1	ASM2264400v1	Bifidobacterium longum subsp. longum		B2					GCF_022644005.1-RS_2024_04_14	Chromosome	2022-03-21		1	SAMN14239235
GCF_017357365.1	ASM1735736v1	Bifidobacterium longum subsp. infantis		JCM 7011					GCF_017357365.1-RS_2024_03_23	Chromosome	2021-03-16		1	SAMN18034730
GCF_004919065.2	ASM491906v2	Bifidobacterium longum subsp. infantis		Bi-26					NCBI Prokaryotic Genome Annotation Pipeline (PGAP)	Chromosome	2020-06-24		1	SAMN10380491
GCF_000210755.1	ASM21075v1	Bifidobacterium longum subsp. longum F8		F8					NCBI Prokaryotic Genome Annotation Pipeline (PGAP)	Chromosome	2010-03-25		1	SAMEA3138379
GCF_029866985.1	ASM2986698v1	Streptococcus thermophilus		DGCC7710					NCBI Prokaryotic Genome Annotation Pipeline (PGAP)	Chromosome	2023-04-25		1	SAMN32348018
GCF_019450155.1	ASM1945015v1	Streptococcus thermophilus		Moz109					NCBI Prokaryotic Genome Annotation Pipeline (PGAP)	Chromosome	2021-08-05		1	SAMN19116152
GCF_036784745.1	ASM3678474v1	Streptococcus thermophilus		TSGB4237					GCF_036784745.1-RS_2024_04_05	Chromosome	2024-04-05		1	SAMN37641162
GCF_010692845.1	ASM1069284v1	Streptococcus thermophilus		PNGR-Z-K3					GCF_010692845.1-RS_2024_04_06	Chromosome	2020-02-18		1	SAMN14078561
GCF_020736685.1	ASM2073668v1	Streptococcus thermophilus LMD-9		FDAARGOS_1574					NCBI Prokaryotic Genome Annotation Pipeline (PGAP)	Chromosome	2021-11-03		1	SAMN22091671
GCF_022642945.1	ASM2264294v1	Lactobacillus delbrueckii		L10					GCF_022642945.1-RS_2024_04_06	Chromosome	2022-03-21		1	SAMN14239248
GCF_031433065.1	ASM3143306v1	Leuconostoc mesenteroides		SB1075					NCBI Prokaryotic Genome Annotation Pipeline (PGAP)	Chromosome	2023-09-13		2	SAMN37287130
GCF_030060875.1	ASM3006087v1	Lactococcus cremoris		ASCC892185					NCBI Prokaryotic Genome Annotation Pipeline (PGAP)	Chromosome	2023-05-22		1	SAMN31221605
GCF_009429085.1	ASM942908v1	Bifidobacterium breve		IDCC4401					NCBI Prokaryotic Genome Annotation Pipeline (PGAP)	Chromosome	2019-10-31		1	SAMN13091495
GCF_004319685.1	ASM431968v1	Bifidobacterium breve		BR03					GCF_004319685.1-RS_2024_04_10	Chromosome	2019-02-28		1	SAMN10659766
GCF_038109155.1	ASM3810915v1	Lactobacillus johnsonii		XZ17					GCF_038109155.1-RS_2024_04_16	Chromosome	2024-04-17		1	SAMN40710645
GCF_022643205.1	ASM2264320v1	Lactobacillus johnsonii		L2					GCF_022643205.1-RS_2024_04_06	Chromosome	2022-03-21		1	SAMN14239241
GCF_000091765.1	ASM9176v1	Lactobacillus crispatus ST1		ST1					NCBI Prokaryotic Genome Annotation Pipeline (PGAP)	Chromosome	2010-04-22		1	SAMEA2272191
GCF_019107585.1	ASM1910758v1	Lacticaseibacillus casei		N					NCBI Prokaryotic Genome Annotation Pipeline (PGAP)	Chromosome	2021-07-05		1	SAMN19855027
GCF_026810105.1	ASM2681010v1	Akkermansia muciniphila		MDA-JAX AM001					GCF_026810105.1-RS_2024_05_12	Chromosome	2022-12-12		1	SAMN29637706
GCF_004101765.1	ASM410176v1	Akkermansia muciniphila		H2					GCF_004101765.1-RS_2024_05_06	Chromosome	2019-01-22		1	SAMN03278370
GCF_000209855.1	ASM20985v1	Faecalibacterium prausnitzii SL3/3		SL3/3					GCF_000209855.1-RS_2024_04_16	Chromosome	2010-04-23		1	SAMEA3138352
GCF_000210735.1	ASM21073v1	Faecalibacterium prausnitzii L2-6		L2/6					NCBI Prokaryotic Genome Annotation Pipeline (PGAP)	Chromosome	2010-04-23		1	SAMEA3138378
GCF_023497865.1	ASM2349786v1	Bifidobacterium adolescentis		NB2B-16-TSAB					NCBI Prokaryotic Genome Annotation Pipeline (PGAP)	Chromosome	2022-05-18		1	SAMN28102063
GCF_000388095.2	LcY_assembly050913	Lacticaseibacillus paracasei		LcY					NCBI Prokaryotic Genome Annotation Pipeline (PGAP)	Chromosome	2014-01-14	ARNV02	2	SAMN02046319
GCF_000497735.1	BLONGv1.0	Bifidobacterium longum E18		E18					NCBI Prokaryotic Genome Annotation Pipeline (PGAP)	Chromosome	2013-11-26	AUYD01	1	SAMN02471972
GCF_000521305.1	TH1436VE	Streptococcus thermophilus TH1436		TH1436					NCBI Prokaryotic Genome Annotation Pipeline (PGAP)	Chromosome	2014-01-24	AYTT01	28	SAMN02402367
GCF_000521285.1	TH1435VE	Streptococcus thermophilus TH1435		TH1435					NCBI Prokaryotic Genome Annotation Pipeline (PGAP)	Chromosome	2014-01-24	AYSG01	36	SAMN02401100
GCF_000572065.1	TH982VE	Streptococcus thermophilus TH982		TH982					NCBI Prokaryotic Genome Annotation Pipeline (PGAP)	Chromosome	2015-02-13	AZTL01	52	SAMN02442657
GCF_000572095.1	TH1477VE	Streptococcus thermophilus TH1477		TH1477					GCF_000572095.1-RS_2024_04_28	Chromosome	2015-02-13	AZTJ01	56	SAMN02442661
GCF_000521325.1	MTH17CL396VE	Streptococcus thermophilus MTH17CL396		MTH17CL396					NCBI Prokaryotic Genome Annotation Pipeline (PGAP)	Chromosome	2014-01-24	AZJS01	49	SAMN02437281
GCF_000836595.1	1F8CTVE	Streptococcus thermophilus 1F8CT		1F8CT					NCBI Prokaryotic Genome Annotation Pipeline (PGAP)	Chromosome	2015-02-18	AZTK01	60	SAMN02442659
GCF_000521265.1	M17PTZA496VE	Streptococcus thermophilus M17PTZA496		M17PTZA496					NCBI Prokaryotic Genome Annotation Pipeline (PGAP)	Chromosome	2014-01-24	AZJT01	70	SAMN02437282
GCF_000836675.1	TH985VE	Streptococcus thermophilus TH985		TH985					NCBI Prokaryotic Genome Annotation Pipeline (PGAP)	Chromosome	2015-02-18	AZTM01	84	SAMN02442656
GCF_001856165.1	IBB477v1	Lactococcus cremoris subsp. cremoris IBB477		IBB477					NCBI Prokaryotic Genome Annotation Pipeline (PGAP)	Chromosome	2016-10-28	JMMZ01	6	SAMN02585714
GCF_000003135.1	ASM313v1	Bifidobacterium longum subsp. longum ATCC 55813		ATCC 55813					NCBI Prokaryotic Genome Annotation Pipeline (PGAP)	Scaffold	2009-05-05	ACHI01	114	SAMN00001475
GCF_004354655.1	ASM435465v1	Lacticaseibacillus paracasei subsp. paracasei		ATCC 25302					GCF_004354655.1-RS_2024_03_31	Scaffold	2019-03-18	PUFK01	125	SAMN08555498
GCF_007989125.1	ASM798912v1	Lacticaseibacillus paracasei subsp. paracasei		NBRC 15889					NCBI Prokaryotic Genome Annotation Pipeline (PGAP)	Contig	2019-08-01	BJVL01		SAMD00166241
GCF_001436385.1	ASM143638v1	Lacticaseibacillus paracasei subsp. paracasei ATCC 25302 = DSM 5622 = JCM 8130		DSM 5622					GCF_001436385.1-RS_2024_04_01	Contig	2015-11-06	AZGH01		SAMN02369433
GCF_001437565.1	ASM143756v1	Lactococcus lactis		LMG 7760					GCF_001437565.1-RS_2024_05_12	Scaffold	2015-11-06	JQCM01	45	SAMN02797796
GCF_000835975.1	ASM83597v1	Lactococcus lactis subsp. lactis		JCM 5805					NCBI Prokaryotic Genome Annotation Pipeline (PGAP)	Contig	2015-01-27	BBSI01		SAMD00023525
GCF_001514475.1	ASM151447v1	Lactococcus lactis subsp. lactis JCM 5805 = NBRC 100933		NBRC 100933					NCBI Prokaryotic Genome Annotation Pipeline (PGAP)	Contig	2016-01-06	BCNL01		SAMD00034154
GCF_008692945.1	ASM869294v1	Lactococcus lactis subsp. hordniae		CCUG 32210T					GCF_008692945.1-RS_2024_05_17	Contig	2019-09-24	VXKC01		SAMN12771127
GCF_001591725.1	ASM159172v1	Lactococcus lactis subsp. hordniae NBRC 100931		NBRC 100931					NCBI Prokaryotic Genome Annotation Pipeline (PGAP)	Contig	2016-02-27	BCVL01		SAMD00046911
GCF_002441785.1	ASM244178v1	Lactococcus lactis subsp. hordniae		DSM 20450					NCBI Prokaryotic Genome Annotation Pipeline (PGAP)	Contig	2017-10-04	JXKA01		SAMN03267156
GCF_002849515.1	ASM284951v1	Lacticaseibacillus rhamnosus		NRRL B-442					NCBI Prokaryotic Genome Annotation Pipeline (PGAP)	Contig	2018-01-02	PKQF01		SAMN08239957
GCF_001435405.1	ASM143540v1	Lacticaseibacillus rhamnosus DSM 20021 = JCM 1136 = NBRC 3425		DSM 20021					GCF_001435405.1-RS_2024_04_04	Scaffold	2015-11-06	AZCQ01	38	SAMN02369512
GCF_007990855.1	ASM799085v1	Lacticaseibacillus rhamnosus DSM 20021 = JCM 1136 = NBRC 3425		NBRC 3425					NCBI Prokaryotic Genome Annotation Pipeline (PGAP)	Contig	2019-08-01	BJXF01		SAMD00169722
GCF_000741245.1	Biflon_sub.lon	Bifidobacterium longum subsp. longum		LMG 13197					NCBI Prokaryotic Genome Annotation Pipeline (PGAP)	Contig	2014-08-18	JGYZ01		SAMN02673437
GCF_016882605.1	ASM1688260v1	Bifidobacterium longum subsp. suillum		SU-851					GCF_016882605.1-RS_2024_04_14	Scaffold	2021-02-12	WHVJ01	51	SAMN13066474
GCF_000771105.1	DSM-20088	Bifidobacterium longum subsp. infantis ATCC 15697 = JCM 1222 = DSM 20088		DSM 20088					NCBI Prokaryotic Genome Annotation Pipeline (PGAP)	Contig	2014-11-04	JDTT01		SAMN02442011
GCF_000771285.1	DSM-20211	Bifidobacterium longum subsp. suis DSM 20211		DSM 20211					NCBI Prokaryotic Genome Annotation Pipeline (PGAP)	Contig	2014-11-04	JDUC01		SAMN02442020
GCF_000741625.1	Biflon_sub.sui	Bifidobacterium longum subsp. suis		LMG 21814					NCBI Prokaryotic Genome Annotation Pipeline (PGAP)	Contig	2014-08-18	JGZA01		SAMN02673438
GCF_019972875.1	ASM1997287v1	Streptococcus thermophilus		DSM 20617					NCBI Prokaryotic Genome Annotation Pipeline (PGAP)	Contig	2021-07-21	BPPS01		SAMD00393675
GCF_006539405.1	ASM653940v1	Lactobacillus delbrueckii subsp. bulgaricus		NBRC 13953					GCF_006539405.1-RS_2024_04_21	Contig	2019-06-12	BJMY01		SAMD00097242
GCF_029823585.1	ASM2982358v1	Lactobacillus delbrueckii subsp. bulgaricus ATCC 11842 = JCM 1002		DSM 20081					GCF_029823585.1-RS_2024_04_19	Scaffold	2023-04-18	JAQZAR01	84	SAMN33225756
GCF_000387565.1	ASM38756v1	Lactobacillus delbrueckii subsp. jakobsenii ZN7a-9 = DSM 26046		ZN7a-9					NCBI Prokaryotic Genome Annotation Pipeline (PGAP)	Contig	2013-05-02	ALPY01		SAMN02471706
GCF_001435795.1	ASM143579v1	Lactobacillus delbrueckii subsp. indicus DSM 15996		DSM 15996					GCF_001435795.1-RS_2024_04_03	Scaffold	2015-11-06	AZFL01	139	SAMN02369368
GCF_900461615.1	51765_D01	Leuconostoc mesenteroides		NCTC12954					NCBI Prokaryotic Genome Annotation Pipeline (PGAP)	Contig	2018-08-01	UGPC01		SAMEA4521462
GCF_029823215.1	ASM2982321v1	Leuconostoc mesenteroides		DSM 20343					GCF_029823215.1-RS_2024_04_19	Contig	2023-04-18	JAQZAP01		SAMN33225765
GCF_007990165.1	ASM799016v1	Leuconostoc mesenteroides subsp. mesenteroides		NBRC 100496					NCBI Prokaryotic Genome Annotation Pipeline (PGAP)	Contig	2019-08-01	BJWC01		SAMD00166258
GCF_007990145.1	ASM799014v1	Leuconostoc mesenteroides subsp. dextranicum		NBRC 100495					NCBI Prokaryotic Genome Annotation Pipeline (PGAP)	Contig	2019-08-01	BJWB01		SAMD00166257
GCF_007992255.1	ASM799225v1	Leuconostoc mesenteroides subsp. cremoris		NBRC 107766					NCBI Prokaryotic Genome Annotation Pipeline (PGAP)	Contig	2019-07-31	BJZX01		SAMD00172661
GCF_000160595.1	ASM16059v1	Leuconostoc mesenteroides subsp. cremoris ATCC 19254		ATCC 19254					GCF_000160595.1-RS_2024_04_10	Scaffold	2009-07-07	ACKV01	29	SAMN00139187
GCF_004354515.1	ASM435451v1	Lactococcus cremoris		ATCC 19257					NCBI Prokaryotic Genome Annotation Pipeline (PGAP)	Scaffold	2019-03-18	PUFD01	213	SAMN08555000
GCF_001622295.1	ASM162229v1	Lactococcus cremoris		LMG6897					NCBI Prokaryotic Genome Annotation Pipeline (PGAP)	Contig	2016-04-18	LISZ01		SAMN03770944
GCF_002441825.1	ASM244182v1	Lactococcus cremoris subsp. tructae		DSM 21502					NCBI Prokaryotic Genome Annotation Pipeline (PGAP)	Scaffold	2017-10-04	JXKC01	61	SAMN03267158
GCF_001591705.1	ASM159170v1	Lactococcus cremoris subsp. cremoris NBRC 100676		NBRC 100676					NCBI Prokaryotic Genome Annotation Pipeline (PGAP)	Contig	2016-02-27	BCVK01		SAMD00046910
GCF_000158015.1	ASM15801v1	Bifidobacterium breve DSM 20213 = JCM 1192		DSM 20213					GCF_000158015.1-RS_2024_05_15	Scaffold	2009-11-19	ACCG02	103	SAMN00008778
GCF_001591845.1	ASM159184v1	Lactobacillus acidophilus DSM 20079 = JCM 1132 = NBRC 13951 = CIP 76.13		NBRC 13951					NCBI Prokaryotic Genome Annotation Pipeline (PGAP)	Contig	2016-02-27	BCVR01		SAMD00046914
GCF_000469705.1	LaCIP7613V1	Lactobacillus acidophilus DSM 20079 = JCM 1132 = NBRC 13951 = CIP 76.13		CIP 76.13					NCBI Prokaryotic Genome Annotation Pipeline (PGAP)	Scaffold	2013-08-27	CBLQ01	34	SAMEA2272342
GCF_015698225.1	ASM1569822v1	Lactobacillus helveticus		JCM 1120					NCBI Prokaryotic Genome Annotation Pipeline (PGAP)	Contig	2020-11-13	BLYW01		SAMD00212408
GCF_001434945.1	ASM143494v1	Lactobacillus helveticus DSM 20075 = CGMCC 1.1877		CGMCC 1.1877					GCF_001434945.1-RS_2024_04_03	Scaffold	2015-11-06	AZEK01	257	SAMN02369370
GCF_000160855.1	ASM16085v1	Lactobacillus helveticus DSM 20075 = CGMCC 1.1877		DSM 20075					GCF_000160855.1-RS_2024_04_26	Scaffold	2009-09-22	ACLM01	49	SAMN00139430
GCF_029761755.1	ASM2976175v1	Lactococcus garvieae		ATCC 43921					GCF_029761755.1-RS_2024_04_15	Contig	2023-04-15	JAMWGJ01		SAMN29052035
GCF_008692985.1	ASM869298v1	Lactococcus garvieae subsp. garvieae		CCUG 32208T					GCF_008692985.1-RS_2024_05_17	Contig	2019-09-24	VXKD01		SAMN12771126
GCF_000739975.1	ASM73997v1	Lactococcus garvieae NBRC 100934		NBRC 100934					NCBI Prokaryotic Genome Annotation Pipeline (PGAP)	Contig	2014-08-02	BBJW01		SAMD00000361
GCF_000741085.1	Bifbif	Bifidobacterium bifidum		LMG 11041					GCF_000741085.1-RS_2024_03_21	Contig	2014-08-18	JGYO01		SAMN02673426
GCF_000771485.1	DSM-20456	Bifidobacterium bifidum ATCC 29521 = JCM 1255 = DSM 20456		DSM 20456					GCF_000771485.1-RS_2024_04_05	Contig	2014-11-04	JDUM01		SAMN02442030
GCF_000466525.1	ASM46652v1	Bifidobacterium bifidum ATCC 29521 = JCM 1255 = DSM 20456		ATCC 29521					GCF_000466525.1-RS_2024_05_15	Scaffold	2013-09-12	AWSW01	27	SAMN02436821
GCF_001433975.1	ASM143397v1	Lactobacillus johnsonii ATCC 33200		ATCC 33200					GCF_001433975.1-RS_2024_03_31	Contig	2015-11-06	AZCY01		SAMN02369381
GCF_008694755.1	ASM869475v1	Lactobacillus crispatus		NCK2488					GCF_008694755.1-RS_2024_04_21	Contig	2019-09-25	VUAV01		SAMN12667805
GCF_001434005.1	ASM143400v1	Lactobacillus crispatus DSM 20584 = JCM 1185 = ATCC 33820		DSM 20584					GCF_001434005.1-RS_2024_04_21	Scaffold	2015-11-06	AZCW01	150	SAMN02369387
GCF_032584275.1	ASM3258427v1	Faecalibacterium prausnitzii		ATCC 27768					NCBI Prokaryotic Genome Annotation Pipeline (PGAP)	Scaffold	2023-10-12	JAWHPP01	88	SAMN37691165
GCF_900445615.1	49964_F01	Bifidobacterium adolescentis		NCTC11814					GCF_900445615.1-RS_2024_03_30	Contig	2018-06-28	UAQG01		SAMEA4362428
GCF_000741415.1	Bifste	Bifidobacterium adolescentis JCM 15918		JCM 15918					NCBI Prokaryotic Genome Annotation Pipeline (PGAP)	Contig	2014-08-18	JGZQ01		SAMN02673454
GCF_002154895.1	ASM215489v1	Lactococcus petauri		159469					NCBI Prokaryotic Genome Annotation Pipeline (PGAP)	Contig	2017-05-22	MUIZ01		SAMN06284381
GCF_014651235.1	ASM1465123v1	Leuconostoc lactis KCTC 3528 = DSM 20202		JCM 6123					NCBI Prokaryotic Genome Annotation Pipeline (PGAP)	Contig	2020-09-11	BMWM01		SAMD00245554
GCF_000179875.1	ASM17987v1	Leuconostoc lactis KCTC 3773		KCTC 3773					NCBI Prokaryotic Genome Annotation Pipeline (PGAP)	Contig	2010-09-23	AEGQ01		SAMN02470199
GCF_000160575.1	ASM16057v1	Weissella paramesenteroides ATCC 33313		ATCC 33313					GCF_000160575.1-RS_2024_03_17	Scaffold	2009-07-17	ACKU01	13	SAMN00139194
GCF_012396745.1	ASM1239674v1	Leuconostoc pseudomesenteroides		NCDO 768					GCF_012396745.1-RS_2024_05_11	Contig	2020-04-15	JAAXPY01		SAMN14517828
GCF_029823355.1	ASM2982335v1	Leuconostoc pseudomesenteroides		DSM 20193					GCF_029823355.1-RS_2024_04_19	Contig	2023-04-18	JARGDN01		SAMN33225760
GCF_014634745.1	ASM1463474v1	Leuconostoc pseudomesenteroides KCTC 3652		LMG 11482					NCBI Prokaryotic Genome Annotation Pipeline (PGAP)	Contig	2020-08-28	BMBP01		SAMD00239684
GCF_022614605.1	ASM2261460v1	Lacticaseibacillus paracasei		GMNL-653					GCF_022614605.1-RS_2024_04_07	Contig	2022-03-17	JAJGOQ01		SAMN22548460
GCF_022614635.1	ASM2261463v1	Lacticaseibacillus paracasei		GMNL-855					GCF_022614635.1-RS_2024_04_07	Contig	2022-03-17	JAJGOR01		SAMN22548462
GCF_002762235.1	ASM276223v1	Lacticaseibacillus paracasei		Lpc-37					GCF_002762235.1-RS_2024_04_04	Contig	2017-11-09	NOKL01		SAMN07339723
GCF_028206475.1	ASM2820647v1	Lacticaseibacillus paracasei		SRCM217440					NCBI Prokaryotic Genome Annotation Pipeline (PGAP)	Contig	2023-01-29	JAQLSF01		SAMN32670666
GCF_004078565.1	ASM407856v1	Lacticaseibacillus paracasei		SRCM103424					NCBI Prokaryotic Genome Annotation Pipeline (PGAP)	Contig	2019-01-20	SCEO01		SAMN10743383
GCF_031461095.1	ASM3146109v1	Lacticaseibacillus paracasei		KCKM 0992					NCBI Prokaryotic Genome Annotation Pipeline (PGAP)	Contig	2023-09-13	JAVKVH01		SAMN37256209
GCF_003795255.1	ASM379525v1	Lacticaseibacillus paracasei		JS1					NCBI Prokaryotic Genome Annotation Pipeline (PGAP)	Contig	2018-11-19	QHHM01		SAMN09270688
GCF_024125225.1	ASM2412522v1	Lacticaseibacillus paracasei		NB2B-AER-MRS-02					NCBI Prokaryotic Genome Annotation Pipeline (PGAP)	Contig	2022-07-02	JAMXVD01		SAMN28102056
GCF_004078555.1	ASM407855v1	Lacticaseibacillus paracasei		SRCM103410					NCBI Prokaryotic Genome Annotation Pipeline (PGAP)	Contig	2019-01-20	SCEM01		SAMN10742272
GCF_003712905.1	ASM371290v1	Lacticaseibacillus paracasei		FAM3228					GCF_003712905.1-RS_2024_04_02	Contig	2018-11-06	LKGE01		SAMN04088886
GCF_003712295.1	ASM371229v1	Lacticaseibacillus paracasei		FAM18099					GCF_003712295.1-RS_2024_04_07	Contig	2018-11-06	LKFD01		SAMN04088859
GCF_036863755.1	ASM3686375v1	Lacticaseibacillus paracasei		B-50314					NCBI Prokaryotic Genome Annotation Pipeline (PGAP)	Contig	2024-02-23	JAWPQP01		SAMN38050102
GCF_003712355.1	ASM371235v1	Lacticaseibacillus paracasei		FAM18101					GCF_003712355.1-RS_2024_04_08	Contig	2018-11-06	LKFE01		SAMN04088860
GCF_003712345.1	ASM371234v1	Lacticaseibacillus paracasei		FAM18121					GCF_003712345.1-RS_2024_04_08	Contig	2018-11-06	LKFK01		SAMN04088866
GCF_003712225.1	ASM371222v1	Lacticaseibacillus paracasei		FAM10859					GCF_003712225.1-RS_2024_04_02	Contig	2018-11-06	LKFC01		SAMN04088858
GCF_039612635.1	ASM3961263v1	Lacticaseibacillus paracasei		B106					GCF_039612635.1-RS_2024_05_11	Contig	2024-05-10	JBCFAG01		SAMN41013439
GCF_003712755.1	ASM371275v1	Lacticaseibacillus paracasei		FAM3257					GCF_003712755.1-RS_2024_04_05	Contig	2018-11-06	LKGG01		SAMN04088888
GCF_005864195.1	ASM586419v1	Lacticaseibacillus paracasei		FAM 3257					NCBI Prokaryotic Genome Annotation Pipeline (PGAP)	Contig	2019-05-23	VBSW01		SAMN11653942
GCF_002148875.1	ASM214887v1	Lacticaseibacillus paracasei		DPC2071					NCBI Prokaryotic Genome Annotation Pipeline (PGAP)	Contig	2017-05-18	NCSN01		SAMN05949321
GCF_030418055.1	ASM3041805v1	Lacticaseibacillus paracasei		PWN_T9					NCBI Prokaryotic Genome Annotation Pipeline (PGAP)	Scaffold	2023-07-10	JAUHQE01	18	SAMN36288183
GCF_905131355.1	LPIBR	Lacticaseibacillus paracasei					IBR071		NCBI Prokaryotic Genome Annotation Pipeline (PGAP)	Contig	2021-01-28	CAJHQN01		SAMEA7577051
GCF_036762895.1	ASM3676289v1	Lacticaseibacillus paracasei		1311_IL3157					NCBI Prokaryotic Genome Annotation Pipeline (PGAP)	Contig	2024-02-21	JBAIZE01		SAMN37904766
GCF_027661465.1	ASM2766146v1	Lacticaseibacillus paracasei		AM100_PB1O_1D_16A					NCBI Prokaryotic Genome Annotation Pipeline (PGAP)	Scaffold	2023-01-11	JAQDMI01	41	SAMN31808600
GCF_002027415.1	ASM202741v1	Lacticaseibacillus paracasei		W14					NCBI Prokaryotic Genome Annotation Pipeline (PGAP)	Contig	2017-03-14	MWVE01		SAMN06480069
GCF_003712665.1	ASM371266v1	Lacticaseibacillus paracasei		FAM22277					NCBI Prokaryotic Genome Annotation Pipeline (PGAP)	Contig	2018-11-06	LKGA01		SAMN04088882
GCF_003712795.1	ASM371279v1	Lacticaseibacillus paracasei		FAM4067					GCF_003712795.1-RS_2024_04_03	Contig	2018-11-06	LKGH01		SAMN04088889
GCF_002148885.1	ASM214888v1	Lacticaseibacillus paracasei		DPC4536					NCBI Prokaryotic Genome Annotation Pipeline (PGAP)	Contig	2017-05-18	NCSP01		SAMN06463780
GCF_030360845.1	ASM3036084v1	Lacticaseibacillus paracasei		TOM.1339					NCBI Prokaryotic Genome Annotation Pipeline (PGAP)	Contig	2023-06-27	JAUCBD01		SAMN35776905
GCF_008868525.1	ASM886852v1	Lacticaseibacillus paracasei		BIO5452					NCBI Prokaryotic Genome Annotation Pipeline (PGAP)	Contig	2019-10-07	WBNY01		SAMN12856540
GCF_037966745.1	ASM3796674v1	Lacticaseibacillus paracasei		ATA-LTC-Lp040802					GCF_037966745.1-RS_2024_04_08	Scaffold	2024-04-04	JBBMOU01	113	SAMN40643417
GCF_039650495.1	ASM3965049v1	Lacticaseibacillus paracasei		DDS12					GCF_039650495.1-RS_2024_05_16	Scaffold	2024-05-15	JBCGVN01	16	SAMN41053268
GCF_012241605.1	ASM1224160v1	Lacticaseibacillus paracasei		DTA81					NCBI Prokaryotic Genome Annotation Pipeline (PGAP)	Scaffold	2020-04-08	JAAVWK01	39	SAMN14517101
GCF_002849575.1	ASM284957v1	Lacticaseibacillus paracasei		DUP 13076					NCBI Prokaryotic Genome Annotation Pipeline (PGAP)	Contig	2018-01-02	PKQJ01		SAMN08239980
GCF_025190545.1	ASM2519054v1	Lacticaseibacillus paracasei		CIRM-BIA 2129					NCBI Prokaryotic Genome Annotation Pipeline (PGAP)	Contig	2022-09-13	RIPF01		SAMN10365447
GCF_002914885.1	ASM291488v1	Lacticaseibacillus paracasei		BP07					NCBI Prokaryotic Genome Annotation Pipeline (PGAP)	Contig	2018-02-02	NIGW01		SAMN07187783
GCF_031626855.1	ASM3162685v1	Lacticaseibacillus paracasei		FUA3413					NCBI Prokaryotic Genome Annotation Pipeline (PGAP)	Contig	2023-09-18	JANDJR01		SAMN29421124
GCF_026162465.1	ASM2616246v1	Lacticaseibacillus paracasei		EPS DA-BACS					NCBI Prokaryotic Genome Annotation Pipeline (PGAP)	Contig	2022-11-13	JAODHF01		SAMN30865606
GCF_025660485.1	ASM2566048v1	Lacticaseibacillus paracasei		PB5					NCBI Prokaryotic Genome Annotation Pipeline (PGAP)	Contig	2022-10-11	JAOVFD01		SAMN31096048
GCF_002148805.1	ASM214880v1	Lacticaseibacillus paracasei		DPC4206					NCBI Prokaryotic Genome Annotation Pipeline (PGAP)	Contig	2017-05-18	NCSO01		SAMN06220137
GCF_025631055.1	ASM2563105v1	Lacticaseibacillus paracasei		PB6					NCBI Prokaryotic Genome Annotation Pipeline (PGAP)	Contig	2022-10-09	JAOTPZ01		SAMN31096049
GCF_028878315.1	ASM2887831v1	Lacticaseibacillus paracasei		DSM 4905					GCF_028878315.1-RS_2024_03_30	Scaffold	2023-02-27	JAJPDU01	58	SAMN23708196
GCF_003712245.1	ASM371224v1	Lacticaseibacillus paracasei		FAM18108					GCF_003712245.1-RS_2024_04_04	Scaffold	2018-11-06	LKFG01	80	SAMN04088862
GCF_023656965.1	ASM2365696v1	Lacticaseibacillus paracasei		ATCC 27092					NCBI Prokaryotic Genome Annotation Pipeline (PGAP)	Contig	2022-06-06	JAMOIQ01		SAMN11309554
GCF_003712825.1	ASM371282v1	Lacticaseibacillus paracasei		FAM8374					GCF_003712825.1-RS_2024_04_05	Scaffold	2018-11-06	LKGO01	78	SAMN04088896
GCF_003713005.1	ASM371300v1	Lacticaseibacillus paracasei		FAM7821					GCF_003713005.1-RS_2024_04_04	Contig	2018-11-06	LKGM01		SAMN04088894
GCF_000474615.1	Lcasei5b_2.0	Lacticaseibacillus paracasei		5b					GCF_000474615.1-RS_2024_03_21	Contig	2013-10-17	AUYM01		SAMN02470054
GCF_003712985.1	ASM371298v1	Lacticaseibacillus paracasei		FAM8140					GCF_003712985.1-RS_2024_04_04	Contig	2018-11-06	LKGN01		SAMN04088895
GCF_037283385.1	ASM3728338v1	Lacticaseibacillus paracasei		NRC_P4					GCF_037283385.1-RS_2024_03_19	Contig	2024-03-18	JARAAU01		SAMN32629231
GCF_002406665.1	ASM240666v1	Lacticaseibacillus paracasei		B3					NCBI Prokaryotic Genome Annotation Pipeline (PGAP)	Contig	2017-10-01	NXES01		SAMN07665582
GCF_018257175.1	ASM1825717v1	Lacticaseibacillus paracasei		Dm-2019-60					GCF_018257175.1-RS_2024_05_18	Scaffold	2021-05-04	JAERKI01	55	SAMN17146146
GCF_028620355.1	ASM2862035v1	Lacticaseibacillus paracasei		AD22-LP					GCF_028620355.1-RS_2024_03_25	Contig	2023-02-13	JAQPCD01		SAMN32967350
GCF_025190485.1	ASM2519048v1	Lacticaseibacillus paracasei		CIRM-BIA 1869					NCBI Prokaryotic Genome Annotation Pipeline (PGAP)	Contig	2022-09-13	RIPA01		SAMN10365453
GCF_000309685.1	ASM30968v1	Lacticaseibacillus paracasei		T71499					GCF_000309685.1-RS_2024_03_21	Contig	2012-11-02	AFYP01		SAMN02472001
GCF_015560865.1	ASM1556086v1	Lacticaseibacillus paracasei		1001095IJ_161003_H4					NCBI Prokaryotic Genome Annotation Pipeline (PGAP)	Scaffold	2020-11-17	JADMSR01	86	SAMN15532806
GCF_036762765.1	ASM3676276v1	Lacticaseibacillus paracasei		1567_IL3212					NCBI Prokaryotic Genome Annotation Pipeline (PGAP)	Contig	2024-02-21	JBAIZH01		SAMN37904769
GCF_015551195.1	ASM1555119v1	Lacticaseibacillus paracasei		1001295B_180824_D1					NCBI Prokaryotic Genome Annotation Pipeline (PGAP)	Scaffold	2020-11-17	JADNCF01	54	SAMN15533266
GCF_036762785.1	ASM3676278v1	Lacticaseibacillus paracasei		1571-2_IL3211					NCBI Prokaryotic Genome Annotation Pipeline (PGAP)	Contig	2024-02-21	JBAIZK01		SAMN37904772
GCF_003712605.1	ASM371260v1	Lacticaseibacillus paracasei		FAM19353					GCF_003712605.1-RS_2024_04_03	Contig	2018-11-06	LKFX01		SAMN04088879
GCF_001981715.1	ASM198171v1	Lacticaseibacillus paracasei		RI-210					NCBI Prokaryotic Genome Annotation Pipeline (PGAP)	Scaffold	2017-02-01	MKFY01	58	SAMN05717723
GCF_027692305.1	ASM2769230v1	Lacticaseibacillus paracasei		OF45-17pH9TA					NCBI Prokaryotic Genome Annotation Pipeline (PGAP)	Scaffold	2023-01-12	JAQEZC01	71	SAMN31809738
GCF_027685985.1	ASM2768598v1	Lacticaseibacillus paracasei		AF11-16H					NCBI Prokaryotic Genome Annotation Pipeline (PGAP)	Scaffold	2023-01-12	JAQCTJ01	71	SAMN31807819
GCF_027685825.1	ASM2768582v1	Lacticaseibacillus paracasei		AF11-6H					NCBI Prokaryotic Genome Annotation Pipeline (PGAP)	Scaffold	2023-01-12	JAQCTU01	67	SAMN31807830
GCF_028993835.1	ARN1	Lacticaseibacillus paracasei		ARN1					GCF_028993835.1-RS_2024_04_03	Contig	2023-03-04	JARDAE01		SAMN33449985
GCF_003712965.1	ASM371296v1	Lacticaseibacillus paracasei		FAM6410					GCF_003712965.1-RS_2024_04_04	Contig	2018-11-06	LKGL01		SAMN04088893
GCF_029813065.1	ASM2981306v1	Lacticaseibacillus paracasei		J3703					GCF_029813065.1-RS_2024_04_17	Contig	2023-04-18	JAPXHM01		SAMN32299550
GCF_028322945.1	ASM2832294v1	Lacticaseibacillus paracasei		1001295st1_G5_1001295H_181012					NCBI Prokaryotic Genome Annotation Pipeline (PGAP)	Scaffold	2023-01-30	JAQLVL01	74	SAMN31322639
GCF_037283545.1	ASM3728354v1	Lacticaseibacillus paracasei		NRC_P3					GCF_037283545.1-RS_2024_03_19	Contig	2024-03-18	JARAAV01		SAMN32629230
GCF_037283365.1	ASM3728336v1	Lacticaseibacillus paracasei		NRC_P5					GCF_037283365.1-RS_2024_03_19	Contig	2024-03-18	JARAAT01		SAMN32629232
GCF_037283435.1	ASM3728343v1	Lacticaseibacillus paracasei		NRC_P6					GCF_037283435.1-RS_2024_03_19	Contig	2024-03-18	JARAAS01		SAMN32629233
GCF_032290425.1	ASM3229042v1	Lacticaseibacillus paracasei		ASM82903v1					NCBI Prokaryotic Genome Annotation Pipeline (PGAP)	Scaffold	2023-10-02	JAVVNQ01	101	SAMN37553482
GCF_011031945.1	ASM1103194v1	Lacticaseibacillus paracasei		VA02-1AN					NCBI Prokaryotic Genome Annotation Pipeline (PGAP)	Contig	2020-02-26	JAAJBK01		SAMN14087235
GCF_028878155.1	ASM2887815v1	Lacticaseibacillus paracasei		DIALYac					GCF_028878155.1-RS_2024_04_05	Scaffold	2023-02-27	JAJPDK01	95	SAMN23708207
GCF_025190575.1	ASM2519057v1	Lacticaseibacillus paracasei		CIRM-BIA 770					NCBI Prokaryotic Genome Annotation Pipeline (PGAP)	Contig	2022-09-13	RIPE01		SAMN10365448
GCF_025190705.1	ASM2519070v1	Lacticaseibacillus paracasei		CIRM-BIA 2130					NCBI Prokaryotic Genome Annotation Pipeline (PGAP)	Contig	2022-09-13	RIPK01		SAMN10365441
GCF_028320445.1	ASM2832044v1	Lacticaseibacillus paracasei		1001095st2_H2_1025SCRN_200924					NCBI Prokaryotic Genome Annotation Pipeline (PGAP)	Scaffold	2023-01-30	JAQLVS01	69	SAMN31322629
GCF_025190635.1	ASM2519063v1	Lacticaseibacillus paracasei		CIRM-BIA 1444					NCBI Prokaryotic Genome Annotation Pipeline (PGAP)	Contig	2022-09-13	RIPH01		SAMN10365444
GCF_028321445.1	ASM2832144v1	Lacticaseibacillus paracasei		1001095st2_D7_1025SCRN_200924					NCBI Prokaryotic Genome Annotation Pipeline (PGAP)	Scaffold	2023-01-30	JAQLVT01	65	SAMN31322627
GCF_033447265.1	ASM3344726v1	Lacticaseibacillus paracasei		MCC 0258					NCBI Prokaryotic Genome Annotation Pipeline (PGAP)	Scaffold	2023-11-08	JAWQLU01	100	SAMN38085101
GCF_039612675.1	ASM3961267v1	Lacticaseibacillus paracasei		B13					GCF_039612675.1-RS_2024_05_11	Contig	2024-05-10	JBCFAH01		SAMN41013438
GCF_011421685.1	ASM1142168v1	Lacticaseibacillus paracasei		L32					NCBI Prokaryotic Genome Annotation Pipeline (PGAP)	Contig	2020-03-18	SEMI01		SAMN10869053
GCF_020540265.1	ASM2054026v1	Lacticaseibacillus paracasei		MSK.19.8					NCBI Prokaryotic Genome Annotation Pipeline (PGAP)	Contig	2021-10-20	JAJBRP01		SAMN22165146
GCF_038025045.1	ASM3802504v1	Lacticaseibacillus paracasei		ATA-LTC-Lp121000					GCF_038025045.1-RS_2024_04_10	Scaffold	2024-04-09	JBBMOS01	96	SAMN40643419
GCF_036942455.1	ASM3694245v1	Lacticaseibacillus paracasei		KLDS 74					GCF_036942455.1-RS_2024_03_16	Scaffold	2024-03-01	JAZHOD01	138	SAMN39782308
GCF_003712565.1	ASM371256v1	Lacticaseibacillus paracasei		FAM19317					NCBI Prokaryotic Genome Annotation Pipeline (PGAP)	Contig	2018-11-06	LKFW01		SAMN04088878
GCF_030360685.1	ASM3036068v1	Lacticaseibacillus paracasei		TOM.1362					NCBI Prokaryotic Genome Annotation Pipeline (PGAP)	Contig	2023-06-27	JAUCBE01		SAMN35776906
GCF_036281395.1	ASM3628139v1	Lacticaseibacillus paracasei		CUL08					GCF_036281395.1-RS_2024_03_16	Contig	2024-01-29	QQNQ01		SAMN09708455
GCF_012932835.1	ASM1293283v1	Lacticaseibacillus paracasei		CRF28					GCF_012932835.1-RS_2024_03_17	Scaffold	2020-04-29	JDWL01	59	SAMN05660651
GCF_030361365.1	ASM3036136v1	Lacticaseibacillus paracasei		TOM.9					NCBI Prokaryotic Genome Annotation Pipeline (PGAP)	Contig	2023-06-27	JAUBZZ01		SAMN35776875
GCF_008904885.1	ASM890488v1	Lacticaseibacillus paracasei		LactoQK					NCBI Prokaryotic Genome Annotation Pipeline (PGAP)	Contig	2019-10-08	VTDA01		SAMN12634845
GCF_030360665.1	ASM3036066v1	Lacticaseibacillus paracasei		TOM.1374					NCBI Prokaryotic Genome Annotation Pipeline (PGAP)	Contig	2023-06-27	JAUCBG01		SAMN35776908
GCF_028878305.1	ASM2887830v1	Lacticaseibacillus paracasei		NRRL B-456					GCF_028878305.1-RS_2024_04_06	Scaffold	2023-02-27	JAJPDT01	117	SAMN23708197
GCF_024999945.1	ASM2499994v1	Lacticaseibacillus paracasei		88					NCBI Prokaryotic Genome Annotation Pipeline (PGAP)	Contig	2022-09-06	VDMT01		SAMN10365669
GCF_034555135.1	ASM3455513v1	Lacticaseibacillus paracasei		BF3					NCBI Prokaryotic Genome Annotation Pipeline (PGAP)	Contig	2023-12-23	JAXUFP01		SAMN38857134
GCF_016887785.1	ASM1688778v1	Lacticaseibacillus paracasei		2306					GCF_016887785.1-RS_2024_04_07	Contig	2021-02-13	JAFEHM01		SAMN17562096
GCF_003712785.1	ASM371278v1	Lacticaseibacillus paracasei		FAM6161					GCF_003712785.1-RS_2024_03_30	Contig	2018-11-06	LKGJ01		SAMN04088891
GCF_025190565.1	ASM2519056v1	Lacticaseibacillus paracasei		CIRM-BIA 2128					NCBI Prokaryotic Genome Annotation Pipeline (PGAP)	Contig	2022-09-13	RIPG01		SAMN10365446
GCF_003712325.1	ASM371232v1	Lacticaseibacillus paracasei		FAM18123					GCF_003712325.1-RS_2024_04_06	Scaffold	2018-11-06	LKFL01	169	SAMN04088867
GCF_001895185.1	ASM189518v1	Lacticaseibacillus paracasei		LC-Ikematsu					NCBI Prokaryotic Genome Annotation Pipeline (PGAP)	Contig	2016-11-09	BDIT01		SAMD00029052
GCF_028878355.1	ASM2887835v1	Lacticaseibacillus paracasei		LMG 25883					GCF_028878355.1-RS_2024_04_02	Scaffold	2023-02-27	JAJPDV01	59	SAMN23708195
GCF_027666665.1	ASM2766666v1	Lacticaseibacillus paracasei		AM75-01pH5A					NCBI Prokaryotic Genome Annotation Pipeline (PGAP)	Scaffold	2023-01-11	JAQEHH01	96	SAMN31809271
GCF_027680925.1	ASM2768092v1	Lacticaseibacillus paracasei		AF66-2pH10A					NCBI Prokaryotic Genome Annotation Pipeline (PGAP)	Scaffold	2023-01-12	JAQDCO01	99	SAMN31808059
GCF_027680865.1	ASM2768086v1	Lacticaseibacillus paracasei		AF67-02pH5A					NCBI Prokaryotic Genome Annotation Pipeline (PGAP)	Scaffold	2023-01-12	JAQDCQ01	109	SAMN31808061
GCF_001540885.1	ASM154088v1	Lacticaseibacillus paracasei		Lc1542					GCF_001540885.1-RS_2024_04_03	Contig	2016-01-25	LDEJ01		SAMN03702539
GCF_003571925.1	ASM357192v1	Lacticaseibacillus paracasei		DTA83					NCBI Prokaryotic Genome Annotation Pipeline (PGAP)	Scaffold	2018-09-17	QRBH01	70	SAMN09715191
GCF_030710105.1	ASM3071010v1	Lacticaseibacillus paracasei		ULE721					NCBI Prokaryotic Genome Annotation Pipeline (PGAP)	Contig	2023-08-10	JARHTL01		SAMN33658166
GCF_000309765.1	ASM30976v1	Lacticaseibacillus paracasei		Lc-10					GCF_000309765.1-RS_2024_03_21	Contig	2012-11-02	AFYT01		SAMN02472012
GCF_018729425.1	ASM1872942v1	Lacticaseibacillus paracasei		MYD3					NCBI Prokaryotic Genome Annotation Pipeline (PGAP)	Contig	2021-06-06	JAHHQA01		SAMN16551136
GCF_025190765.1	ASM2519076v1	Lacticaseibacillus paracasei		CIRM-BIA 1511					NCBI Prokaryotic Genome Annotation Pipeline (PGAP)	Contig	2022-09-13	RIPO01		SAMN10365436
GCF_008016825.1	ASM801682v1	Lacticaseibacillus paracasei		SA5					GCF_008016825.1-RS_2024_04_06	Contig	2019-08-19	VCMK01		SAMN11812296
GCF_024329385.1	ASM2432938v1	Lacticaseibacillus paracasei		Kef-w17					NCBI Prokaryotic Genome Annotation Pipeline (PGAP)	Contig	2022-07-19	JAGPZH01		SAMN18720970
GCF_039566635.1	ASM3956663v1	Lacticaseibacillus paracasei		A192					GCF_039566635.1-RS_2024_05_09	Contig	2024-05-08	JBDGNO01		SAMN41162756
GCF_002904305.1	ASM290430v1	Lacticaseibacillus paracasei		CCC B1205					NCBI Prokaryotic Genome Annotation Pipeline (PGAP)	Scaffold	2018-01-29	LGIY01	83	SAMN03813856
GCF_009996805.1	ASM999680v1	Lacticaseibacillus paracasei		D3-5					NCBI Prokaryotic Genome Annotation Pipeline (PGAP)	Contig	2020-01-29	JAACXY01		SAMN13905290
GCF_003712535.1	ASM371253v1	Lacticaseibacillus paracasei		FAM18175					GCF_003712535.1-RS_2024_04_06	Contig	2018-11-06	LKFV01		SAMN04088877
GCF_003712645.1	ASM371264v1	Lacticaseibacillus paracasei		FAM22276					GCF_003712645.1-RS_2024_04_07	Contig	2018-11-06	LKFZ01		SAMN04088881
GCF_026967275.1	ASM2696727v1	Lacticaseibacillus paracasei		Lpc_yogurt_B3					NCBI Prokaryotic Genome Annotation Pipeline (PGAP)	Contig	2022-12-17	JAPUDF01		SAMN32062176
GCF_026967245.1	ASM2696724v1	Lacticaseibacillus paracasei		Lpc_yogurt_B6					NCBI Prokaryotic Genome Annotation Pipeline (PGAP)	Contig	2022-12-17	JAPUDC01		SAMN32062179
GCF_039566745.1	ASM3956674v1	Lacticaseibacillus paracasei		Z08					GCF_039566745.1-RS_2024_05_09	Contig	2024-05-08	JBDGMW01		SAMN41162774
GCF_003712935.1	ASM371293v1	Lacticaseibacillus paracasei		FAM3248					GCF_003712935.1-RS_2024_04_07	Scaffold	2018-11-06	LKGF01	82	SAMN04088887
GCF_036281415.1	ASM3628141v1	Lacticaseibacillus paracasei		CUL07B					GCF_036281415.1-RS_2024_03_16	Contig	2024-01-29	QQNR01		SAMN09708454
GCF_026967205.1	ASM2696720v1	Lacticaseibacillus paracasei		Lpc_yogurt_B4					NCBI Prokaryotic Genome Annotation Pipeline (PGAP)	Contig	2022-12-17	JAPUDE01		SAMN32062177
GCF_026967195.1	ASM2696719v1	Lacticaseibacillus paracasei		Lpc_yogurt_B5					NCBI Prokaryotic Genome Annotation Pipeline (PGAP)	Contig	2022-12-17	JAPUDD01		SAMN32062178
GCF_027692645.1	ASM2769264v1	Lacticaseibacillus paracasei		OF39-24pH5A					NCBI Prokaryotic Genome Annotation Pipeline (PGAP)	Scaffold	2023-01-12	JAQEYN01	123	SAMN31809723
GCF_024329325.1	ASM2432932v1	Lacticaseibacillus paracasei		Kef-w20					NCBI Prokaryotic Genome Annotation Pipeline (PGAP)	Contig	2022-07-19	JAGPZE01		SAMN18720973
GCF_024329345.1	ASM2432934v1	Lacticaseibacillus paracasei		Kef-w19					NCBI Prokaryotic Genome Annotation Pipeline (PGAP)	Contig	2022-07-19	JAGPZF01		SAMN18720972
GCF_005049135.1	ASM504913v1	Lacticaseibacillus paracasei		S49					NCBI Prokaryotic Genome Annotation Pipeline (PGAP)	Contig	2019-05-01	SUMT01		SAMN11456259
GCF_026967295.1	ASM2696729v1	Lacticaseibacillus paracasei		Lpc_yogurt_B2					NCBI Prokaryotic Genome Annotation Pipeline (PGAP)	Contig	2022-12-17	JAPUDG01		SAMN32062175
GCF_025190685.1	ASM2519068v1	Lacticaseibacillus paracasei		CIRM-BIA 1445					NCBI Prokaryotic Genome Annotation Pipeline (PGAP)	Contig	2022-09-13	RIPJ01		SAMN10365442
GCF_000309665.1	ASM30966v1	Lacticaseibacillus paracasei		M36					GCF_000309665.1-RS_2024_03_21	Contig	2012-11-02	AFYO01		SAMN02472000
GCF_036281375.1	ASM3628137v1	Lacticaseibacillus paracasei		CUL07A					NCBI Prokaryotic Genome Annotation Pipeline (PGAP)	Contig	2024-01-29	QQNS01		SAMN09708453
GCF_030540905.1	ASM3054090v1	Lacticaseibacillus paracasei		11w					NCBI Prokaryotic Genome Annotation Pipeline (PGAP)	Scaffold	2023-07-25	JAUOCD01	135	SAMN36403201
GCF_024329605.1	ASM2432960v1	Lacticaseibacillus paracasei		Kef-w7					NCBI Prokaryotic Genome Annotation Pipeline (PGAP)	Contig	2022-07-19	JAGPZR01		SAMN18720960
GCF_018917305.1	ASM1891730v1	Lacticaseibacillus paracasei		N53					NCBI Prokaryotic Genome Annotation Pipeline (PGAP)	Contig	2021-06-16	JAHLOK01		SAMN19374054
GCF_039615445.1	ASM3961544v1	Lacticaseibacillus paracasei		NKM 5.4					GCF_039615445.1-RS_2024_05_13	Contig	2024-05-12	JBDIFO01		SAMN41068727
GCF_027670205.1	ASM2767020v1	Lacticaseibacillus paracasei		AM33-7BH					NCBI Prokaryotic Genome Annotation Pipeline (PGAP)	Scaffold	2023-01-11	JAQEBZ01	84	SAMN31809133
GCF_027666625.1	ASM2766662v1	Lacticaseibacillus paracasei		AM74-01pH10A					NCBI Prokaryotic Genome Annotation Pipeline (PGAP)	Scaffold	2023-01-11	JAQEHG01	112	SAMN31809270
GCF_024622515.1	ASM2462251v1	Lacticaseibacillus paracasei		DSM 28675					NCBI Prokaryotic Genome Annotation Pipeline (PGAP)	Contig	2022-08-10	JANKAT01		SAMN29593134
GCF_027682705.1	ASM2768270v1	Lacticaseibacillus paracasei		AF51-2b10A					NCBI Prokaryotic Genome Annotation Pipeline (PGAP)	Scaffold	2023-01-12	JAQCZD01	91	SAMN31807969
GCF_031630235.1	ASM3163023v1	Lacticaseibacillus paracasei		69Bis					NCBI Prokaryotic Genome Annotation Pipeline (PGAP)	Contig	2023-09-18	JANKYT01		SAMN30173654
GCF_025190605.1	ASM2519060v1	Lacticaseibacillus paracasei		CIRM-BIA 279					NCBI Prokaryotic Genome Annotation Pipeline (PGAP)	Contig	2022-09-13	RIPC01		SAMN10365451
GCF_003712625.1	ASM371262v1	Lacticaseibacillus paracasei		FAM19404					GCF_003712625.1-RS_2024_04_08	Contig	2018-11-06	LKFY01		SAMN04088880
GCF_027692565.1	ASM2769256v1	Lacticaseibacillus paracasei		OF39-26pH5A					NCBI Prokaryotic Genome Annotation Pipeline (PGAP)	Scaffold	2023-01-12	JAQEYO01	99	SAMN31809724
GCF_000949485.1	ASM94948v1	Lacticaseibacillus paracasei		DSM 20207					NCBI Prokaryotic Genome Annotation Pipeline (PGAP)	Contig	2015-03-10	JYBD01		SAMN03323315
GCF_015595005.1	ASM1559500v1	Lacticaseibacillus paracasei		1001270B_150601_G2					NCBI Prokaryotic Genome Annotation Pipeline (PGAP)	Scaffold	2020-11-18	JADOAX01	93	SAMN15533021
GCF_027659165.1	ASM2765916v1	Lacticaseibacillus paracasei		AM104-60					NCBI Prokaryotic Genome Annotation Pipeline (PGAP)	Scaffold	2023-01-11	JAQDPZ01	93	SAMN31808696
GCF_027693445.1	ASM2769344v1	Lacticaseibacillus paracasei		OF26-11pH5A					NCBI Prokaryotic Genome Annotation Pipeline (PGAP)	Scaffold	2023-01-12	JAQEXA01	145	SAMN31809684
GCF_003434205.1	ASM343420v1	Lacticaseibacillus paracasei		AM33-2AC					NCBI Prokaryotic Genome Annotation Pipeline (PGAP)	Scaffold	2018-08-31	QVHW01	85	SAMN09736452
GCF_028320385.1	ASM2832038v1	Lacticaseibacillus paracasei		1001270st1_F8_1001270H_150608					NCBI Prokaryotic Genome Annotation Pipeline (PGAP)	Scaffold	2023-01-30	JAQLVM01	95	SAMN31322638
GCF_025190495.1	ASM2519049v1	Lacticaseibacillus paracasei		CIRM-BIA 288					NCBI Prokaryotic Genome Annotation Pipeline (PGAP)	Contig	2022-09-13	RIPB01		SAMN10365452
GCF_016890245.1	ASM1689024v1	Lacticaseibacillus paracasei		YT170					GCF_016890245.1-RS_2024_04_06	Scaffold	2021-02-15	JAFELK01	114	SAMN17818118
GCF_030215365.1	ASM3021536v1	Lacticaseibacillus paracasei		UMB7433A					NCBI Prokaryotic Genome Annotation Pipeline (PGAP)	Contig	2023-06-07	JASOLX01		SAMN34996567
GCF_030939115.1	ASM3093911v1	Lacticaseibacillus paracasei		AV 2-1					NCBI Prokaryotic Genome Annotation Pipeline (PGAP)	Contig	2023-08-29	JAUJFY01		SAMN36329521
GCF_036430865.1	ASM3643086v1	Lacticaseibacillus paracasei		FI11579					NCBI Prokaryotic Genome Annotation Pipeline (PGAP)	Contig	2024-02-07	JAQSGN01		SAMN33193087
GCF_002115655.1	ASM211565v1	Lacticaseibacillus paracasei		DmW_181					NCBI Prokaryotic Genome Annotation Pipeline (PGAP)	Contig	2017-04-28	NDXH01		SAMN06767179
GCF_026797475.1	ASM2679747v1	Lacticaseibacillus paracasei		CBP-1042					NCBI Prokaryotic Genome Annotation Pipeline (PGAP)	Scaffold	2022-12-09	JAMDNC01	120	SAMN27675067
GCF_025544855.1	ASM2554485v1	Lacticaseibacillus paracasei		M38					NCBI Prokaryotic Genome Annotation Pipeline (PGAP)	Scaffold	2022-10-03	JANHOZ01	138	SAMN29905902
GCF_039566645.1	ASM3956664v1	Lacticaseibacillus paracasei		A191					GCF_039566645.1-RS_2024_05_09	Contig	2024-05-08	JBDGNP01		SAMN41162755
GCF_030224505.1	ASM3022450v1	Lacticaseibacillus paracasei		UMB7433B					NCBI Prokaryotic Genome Annotation Pipeline (PGAP)	Contig	2023-06-07	JASOUK01		SAMN34998777
GCF_012931965.1	ASM1293196v1	Lacticaseibacillus paracasei		LPC37					NCBI Prokaryotic Genome Annotation Pipeline (PGAP)	Contig	2020-04-29	PVOP01		SAMN08630016
GCF_028613785.1	ASM2861378v1	Lacticaseibacillus paracasei		H0104					GCF_028613785.1-RS_2024_03_24	Scaffold	2023-02-13	JAQQAA01	189	SAMN31666079
GCF_001076935.1	ASM107693v1	Lacticaseibacillus paracasei		525_LPAR					GCF_001076935.1-RS_2024_04_06	Scaffold	2015-07-10	JVDQ01	115	SAMN03197720
GCF_003712835.1	ASM371283v1	Lacticaseibacillus paracasei		FAM8407					GCF_003712835.1-RS_2024_04_05	Scaffold	2018-11-06	LKGP01	88	SAMN04088897
GCF_008369945.1	ASM836994v1	Lacticaseibacillus paracasei		DTA93					NCBI Prokaryotic Genome Annotation Pipeline (PGAP)	Scaffold	2019-09-10	VTYT01	128	SAMN12661681
GCF_009679505.1	ASM967950v1	Lacticaseibacillus paracasei		BIOML-A1					GCF_009679505.1-RS_2024_04_08	Contig	2019-11-20	WKPH01		SAMN11946114
GCF_001982085.1	ASM198208v1	Lacticaseibacillus paracasei		RI-194					NCBI Prokaryotic Genome Annotation Pipeline (PGAP)	Scaffold	2017-02-01	MKFZ01	86	SAMN05717749
GCF_025190725.1	ASM2519072v1	Lacticaseibacillus paracasei		CIRM-BIA 699					NCBI Prokaryotic Genome Annotation Pipeline (PGAP)	Contig	2022-09-13	RIPM01		SAMN10365439
GCF_019641395.1	ASM1964139v1	Lacticaseibacillus paracasei		LB113R					NCBI Prokaryotic Genome Annotation Pipeline (PGAP)	Contig	2021-08-16	JAIFOL01		SAMN20672827
GCF_009823605.1	ASM982360v1	Lacticaseibacillus paracasei		DTA72					NCBI Prokaryotic Genome Annotation Pipeline (PGAP)	Scaffold	2019-12-31	WUJH01	107	SAMN13679055
GCF_009679435.1	ASM967943v1	Lacticaseibacillus paracasei		BIOML-A3					GCF_009679435.1-RS_2024_04_08	Scaffold	2019-11-20	WKPF01	97	SAMN11946116
GCF_034044075.1	ASM3404407v1	Lacticaseibacillus paracasei		MP11A					NCBI Prokaryotic Genome Annotation Pipeline (PGAP)	Scaffold	2023-12-02	JAXCIR01	3	SAMN37950489
GCF_025190665.1	ASM2519066v1	Lacticaseibacillus paracasei		CIRM-BIA 655					NCBI Prokaryotic Genome Annotation Pipeline (PGAP)	Scaffold	2022-09-13	RIPI01	240	SAMN10365443
GCF_001858275.1	ASM185827v1	Lacticaseibacillus paracasei		L9D					NCBI Prokaryotic Genome Annotation Pipeline (PGAP)	Contig	2016-11-01	MBTZ01		SAMN05383978
GCF_028878105.1	ASM2887810v1	Lacticaseibacillus paracasei		TMW 1.300					GCF_028878105.1-RS_2024_04_06	Scaffold	2023-02-27	JAJPDL01	136	SAMN23708206
GCF_039566705.1	ASM3956670v1	Lacticaseibacillus paracasei		G187					GCF_039566705.1-RS_2024_05_09	Contig	2024-05-08	JBDGNT01		SAMN41162751
GCF_034555155.1	ASM3455515v1	Lacticaseibacillus paracasei		RT4					NCBI Prokaryotic Genome Annotation Pipeline (PGAP)	Contig	2023-12-23	JAXUFQ01		SAMN38857191
GCF_030361125.1	ASM3036112v1	Lacticaseibacillus paracasei		TOM.15.25					NCBI Prokaryotic Genome Annotation Pipeline (PGAP)	Contig	2023-06-27	JAUCAL01		SAMN35776887
GCF_025186195.1	ASM2518619v1	Lacticaseibacillus paracasei		1016					NCBI Prokaryotic Genome Annotation Pipeline (PGAP)	Contig	2022-09-13	RIVH01		SAMN10365677
GCF_013867595.1	ASM1386759v1	Lacticaseibacillus paracasei		s-16					NCBI Prokaryotic Genome Annotation Pipeline (PGAP)	Contig	2020-07-28	JACEIM01		SAMN15579850
GCF_026967175.1	ASM2696717v1	Lacticaseibacillus paracasei		Lpc_yogurt_C3					NCBI Prokaryotic Genome Annotation Pipeline (PGAP)	Contig	2022-12-17	JAPUCZ01		SAMN32062182
GCF_026967095.1	ASM2696709v1	Lacticaseibacillus paracasei		Lpc_yogurt_C5					NCBI Prokaryotic Genome Annotation Pipeline (PGAP)	Contig	2022-12-17	JAPUCX01		SAMN32062184
GCF_003712455.1	ASM371245v1	Lacticaseibacillus paracasei		FAM18132					GCF_003712455.1-RS_2024_04_08	Contig	2018-11-06	LKFP01		SAMN04088871
GCF_004167215.1	ASM416721v1	Lacticaseibacillus paracasei		co_0103					NCBI Prokaryotic Genome Annotation Pipeline (PGAP)	Contig	2019-02-11	RCYL01		SAMN10239551
GCF_009679495.1	ASM967949v1	Lacticaseibacillus paracasei		BIOML-A2					GCF_009679495.1-RS_2024_04_08	Scaffold	2019-11-20	WKPG01	104	SAMN11946115
GCF_039615415.1	ASM3961541v1	Lacticaseibacillus paracasei		TBM 27					GCF_039615415.1-RS_2024_05_13	Contig	2024-05-12	JBDIFN01		SAMN41068605
GCF_015558835.1	ASM1555883v1	Lacticaseibacillus paracasei		1001217B_150727_F3					NCBI Prokaryotic Genome Annotation Pipeline (PGAP)	Scaffold	2020-11-17	JADMOS01	104	SAMN15533224
GCF_028878235.1	ASM2887823v1	Lacticaseibacillus paracasei		M268					GCF_028878235.1-RS_2024_04_08	Scaffold	2023-02-27	JAJPDS01	140	SAMN23708198
GCF_001076595.1	ASM107659v1	Lacticaseibacillus paracasei		275_LPAR					GCF_001076595.1-RS_2024_04_05	Scaffold	2015-07-10	JVNI01	146	SAMN03197468
GCF_003712425.1	ASM371242v1	Lacticaseibacillus paracasei		FAM18124					GCF_003712425.1-RS_2024_04_07	Contig	2018-11-06	LKFM01		SAMN04088868
GCF_003712445.1	ASM371244v1	Lacticaseibacillus paracasei		FAM18129					GCF_003712445.1-RS_2024_04_07	Contig	2018-11-06	LKFO01		SAMN04088870
GCF_002027405.1	ASM202740v1	Lacticaseibacillus paracasei		W16					NCBI Prokaryotic Genome Annotation Pipeline (PGAP)	Contig	2017-03-14	MWVD01		SAMN06479973
GCF_026967235.1	ASM2696723v1	Lacticaseibacillus paracasei		Lpc_yogurt_C1					NCBI Prokaryotic Genome Annotation Pipeline (PGAP)	Contig	2022-12-17	JAPUDB01		SAMN32062180
GCF_028322925.1	ASM2832292v1	Lacticaseibacillus paracasei		1001217st1_H10_1001216I_160404					NCBI Prokaryotic Genome Annotation Pipeline (PGAP)	Scaffold	2023-01-30	JAQLVN01	101	SAMN31322636
GCF_003712385.1	ASM371238v1	Lacticaseibacillus paracasei		FAM18119					GCF_003712385.1-RS_2024_04_06	Scaffold	2018-11-06	LKFJ01	137	SAMN04088865
GCF_019990865.1	ASM1999086v1	Lacticaseibacillus paracasei		cek-R2					NCBI Prokaryotic Genome Annotation Pipeline (PGAP)	Contig	2021-09-14	JAIPUN01		SAMN21367938
GCF_002120125.1	ASM212012v1	Lacticaseibacillus paracasei		HZ-1					NCBI Prokaryotic Genome Annotation Pipeline (PGAP)	Contig	2017-05-09	MOAG01		SAMN05954276
GCF_030237985.1	ASM3023798v1	Lacticaseibacillus paracasei		C29					NCBI Prokaryotic Genome Annotation Pipeline (PGAP)	Contig	2023-06-08	JASGSB01		SAMN35073031
GCF_015594965.1	ASM1559496v1	Lacticaseibacillus paracasei		1001713B170131_170501_F11					NCBI Prokaryotic Genome Annotation Pipeline (PGAP)	Scaffold	2020-11-18	JADOAW01	126	SAMN15532788
GCF_028321965.1	ASM2832196v1	Lacticaseibacillus paracasei		1001216st1_C7_1001216I_160404					NCBI Prokaryotic Genome Annotation Pipeline (PGAP)	Scaffold	2023-01-30	JAQLVQ01	130	SAMN31322631
GCF_028322025.1	ASM2832202v1	Lacticaseibacillus paracasei		1001216st1_H7_1001713B170131_170501					NCBI Prokaryotic Genome Annotation Pipeline (PGAP)	Scaffold	2023-01-30	JAQLVO01	128	SAMN31322633
GCF_028322845.1	ASM2832284v1	Lacticaseibacillus paracasei		1001216st1_D9_D55t1_190419					NCBI Prokaryotic Genome Annotation Pipeline (PGAP)	Scaffold	2023-01-30	JAQLVP01	128	SAMN31322632
GCF_028322955.1	ASM2832295v1	Lacticaseibacillus paracasei		1001216st1_B6_D55t1_190419					NCBI Prokaryotic Genome Annotation Pipeline (PGAP)	Scaffold	2023-01-30	JAQLVR01	132	SAMN31322630
GCF_023375875.1	ASM2337587v1	Lacticaseibacillus paracasei		SP5					GCF_023375875.1-RS_2024_05_21	Scaffold	2022-05-16	JAKJPP01	143	SAMN25227086
GCF_039631165.1	ASM3963116v1	Lacticaseibacillus paracasei		B25					GCF_039631165.1-RS_2024_05_14	Contig	2024-05-13	JBDIPE01		SAMN41249975
GCF_016887805.1	ASM1688780v1	Lacticaseibacillus paracasei		4186					GCF_016887805.1-RS_2024_04_07	Contig	2021-02-13	JAFEHL01		SAMN17562095
GCF_003712745.1	ASM371274v1	Lacticaseibacillus paracasei		FAM6012					GCF_003712745.1-RS_2024_04_07	Scaffold	2018-11-06	LKGI01	168	SAMN04088890
GCF_003712585.1	ASM371258v1	Lacticaseibacillus paracasei		FAM18172					GCF_003712585.1-RS_2024_04_07	Scaffold	2018-11-06	LKFU01	169	SAMN04088876
GCF_025190525.1	ASM2519052v1	Lacticaseibacillus paracasei		CIRM-BIA 1517					NCBI Prokaryotic Genome Annotation Pipeline (PGAP)	Contig	2022-09-13	RIPD01		SAMN10365450
GCF_039631115.1	ASM3963111v1	Lacticaseibacillus paracasei		L17					GCF_039631115.1-RS_2024_05_14	Contig	2024-05-13	JBDIPD01		SAMN41249976
GCF_000309705.1	ASM30970v1	Lacticaseibacillus paracasei		UCD174					GCF_000309705.1-RS_2024_03_21	Contig	2012-11-02	AFYQ01		SAMN02472002
GCF_003712705.1	ASM371270v1	Lacticaseibacillus paracasei		FAM22279					GCF_003712705.1-RS_2024_04_07	Contig	2018-11-06	LKGC01		SAMN04088884
GCF_003712275.1	ASM371227v1	Lacticaseibacillus paracasei		FAM18105					GCF_003712275.1-RS_2024_04_08	Scaffold	2018-11-06	LKFF01	127	SAMN04088861
GCF_024329455.1	ASM2432945v1	Lacticaseibacillus paracasei		Kef-w14					NCBI Prokaryotic Genome Annotation Pipeline (PGAP)	Contig	2022-07-19	JAGPZK01		SAMN18720967
GCF_003712865.1	ASM371286v1	Lacticaseibacillus paracasei		FAM18157					GCF_003712865.1-RS_2024_04_07	Contig	2018-11-06	LKFS01		SAMN04088874
GCF_016887835.1	ASM1688783v1	Lacticaseibacillus paracasei		2333					GCF_016887835.1-RS_2024_04_06	Contig	2021-02-13	JAFEHK01		SAMN17562094
GCF_003712265.1	ASM371226v1	Lacticaseibacillus paracasei		FAM18110					GCF_003712265.1-RS_2024_04_06	Scaffold	2018-11-06	LKFH01	179	SAMN04088863
GCF_010363715.1	ASM1036371v1	Lacticaseibacillus paracasei		D10-4					NCBI Prokaryotic Genome Annotation Pipeline (PGAP)	Contig	2020-02-08	JAAFGQ01		SAMN13943411
GCF_003712925.1	ASM371292v1	Lacticaseibacillus paracasei		FAM18126					GCF_003712925.1-RS_2024_04_06	Scaffold	2018-11-06	LKFN01	193	SAMN04088869
GCF_003545945.1	ASM354594v1	Lacticaseibacillus paracasei		TJB4					NCBI Prokaryotic Genome Annotation Pipeline (PGAP)	Contig	2018-09-11	QXET01		SAMN09604022
GCF_039566755.1	ASM3956675v1	Lacticaseibacillus paracasei		Z34					GCF_039566755.1-RS_2024_05_09	Contig	2024-05-08	JBDGMR01		SAMN41162779
GCF_028878255.1	ASM2887825v1	Lacticaseibacillus paracasei		I2					GCF_028878255.1-RS_2024_04_06	Scaffold	2023-02-27	JAJPDQ01	157	SAMN23708201
GCF_030361225.1	ASM3036122v1	Lacticaseibacillus paracasei		TOM.262					NCBI Prokaryotic Genome Annotation Pipeline (PGAP)	Contig	2023-06-27	JAUCAH01		SAMN35776883
GCF_025190825.1	ASM2519082v1	Lacticaseibacillus paracasei		CIRM-BIA 2105					NCBI Prokaryotic Genome Annotation Pipeline (PGAP)	Contig	2022-09-13	RIPP01		SAMN10365434
GCF_000827145.1	ASM82714v1	Lacticaseibacillus paracasei		KL1-Liu					NCBI Prokaryotic Genome Annotation Pipeline (PGAP)	Scaffold	2015-01-21	JXNV01	89	SAMN03105784
GCF_003712725.1	ASM371272v1	Lacticaseibacillus paracasei		FAM22280					GCF_003712725.1-RS_2024_04_07	Contig	2018-11-06	LKGD01		SAMN04088885
GCF_003712875.1	ASM371287v1	Lacticaseibacillus paracasei		FAM6165					GCF_003712875.1-RS_2024_04_07	Scaffold	2018-11-06	LKGK01	151	SAMN04088892
GCF_035021805.1	ASM3502180v1	Lacticaseibacillus paracasei		SRX10					NCBI Prokaryotic Genome Annotation Pipeline (PGAP)	Contig	2024-01-03	JAXBDF01		SAMN38318108
GCF_039631215.1	ASM3963121v1	Lacticaseibacillus paracasei		B20					GCF_039631215.1-RS_2024_05_14	Contig	2024-05-13	JBDIPF01		SAMN41249974
GCF_003346025.1	ASM334602v1	Lacticaseibacillus paracasei		KMB_622					NCBI Prokaryotic Genome Annotation Pipeline (PGAP)	Contig	2018-07-30	QMJV01		SAMN09398954
GCF_039631235.1	ASM3963123v1	Lacticaseibacillus paracasei		L18					GCF_039631235.1-RS_2024_05_14	Contig	2024-05-13	JBDIPC01		SAMN41249977
GCF_003712395.1	ASM371239v1	Lacticaseibacillus paracasei		FAM18113					GCF_003712395.1-RS_2024_04_07	Scaffold	2018-11-06	LKFI01	169	SAMN04088864
GCF_003712505.1	ASM371250v1	Lacticaseibacillus paracasei		FAM18168					GCF_003712505.1-RS_2024_04_07	Contig	2018-11-06	LKFT01		SAMN04088875
GCF_000376145.1	ASM37614v1	Lacticaseibacillus paracasei		UW4					NCBI Prokaryotic Genome Annotation Pipeline (PGAP)	Contig	2013-04-20	AQVS01		SAMN02256476
GCF_004368425.1	ASM436842v1	Lacticaseibacillus paracasei		INF 448					NCBI Prokaryotic Genome Annotation Pipeline (PGAP)	Contig	2019-03-25	JXRJ01		SAMN03290696
GCF_001062665.1	ASM106266v1	Lacticaseibacillus paracasei		1316.rep1_LPAR					GCF_001062665.1-RS_2024_04_07	Scaffold	2015-07-10	JVUB01	170	SAMN03197293
GCF_001982095.1	ASM198209v1	Lacticaseibacillus paracasei		RI-195					NCBI Prokaryotic Genome Annotation Pipeline (PGAP)	Scaffold	2017-02-01	MKGA01	125	SAMN05717750
GCF_039566565.1	ASM3956656v1	Lacticaseibacillus paracasei		G185					GCF_039566565.1-RS_2024_05_09	Contig	2024-05-08	JBDGNV01		SAMN41162749
GCF_039566655.1	ASM3956665v1	Lacticaseibacillus paracasei		G183					GCF_039566655.1-RS_2024_05_09	Contig	2024-05-08	JBDGNW01		SAMN41162748
GCF_039566245.1	ASM3956624v1	Lacticaseibacillus paracasei		Z11					GCF_039566245.1-RS_2024_05_09	Contig	2024-05-08	JBDGMV01		SAMN41162775
GCF_039631055.1	ASM3963105v1	Lacticaseibacillus paracasei		B19					GCF_039631055.1-RS_2024_05_14	Contig	2024-05-13	JBDIPG01		SAMN41249973
GCF_030361345.1	ASM3036134v1	Lacticaseibacillus paracasei		TOM.88					NCBI Prokaryotic Genome Annotation Pipeline (PGAP)	Contig	2023-06-27	JAUCAB01		SAMN35776877
GCF_014155825.1	ASM1415582v1	Lacticaseibacillus paracasei		DPC 7150					NCBI Prokaryotic Genome Annotation Pipeline (PGAP)	Contig	2020-08-11	VLHQ01		SAMN12280511
GCF_003712525.1	ASM371252v1	Lacticaseibacillus paracasei		FAM18133					GCF_003712525.1-RS_2024_04_07	Scaffold	2018-11-06	LKFQ01	165	SAMN04088872
GCF_023470655.1	ASM2347065v1	Lacticaseibacillus paracasei		MA3					NCBI Prokaryotic Genome Annotation Pipeline (PGAP)	Contig	2022-05-17	JAMFKP01		SAMN27413142
GCF_018966985.1	ASM1896698v1	Lacticaseibacillus paracasei		MA2					NCBI Prokaryotic Genome Annotation Pipeline (PGAP)	Contig	2021-06-20	JAHLXL01		SAMN19670536
GCF_018967025.1	ASM1896702v1	Lacticaseibacillus paracasei		ABK					NCBI Prokaryotic Genome Annotation Pipeline (PGAP)	Contig	2021-06-20	JAHLXM01		SAMN19670535
GCF_036942465.1	ASM3694246v1	Lacticaseibacillus paracasei		KLDS 82					GCF_036942465.1-RS_2024_03_16	Scaffold	2024-03-01	JAZHOE01	375	SAMN39782350
GCF_025211265.1	ASM2521126v1	Lacticaseibacillus paracasei		1015					NCBI Prokaryotic Genome Annotation Pipeline (PGAP)	Contig	2022-09-14	RIVF01		SAMN10365676
GCF_030361135.1	ASM3036113v1	Lacticaseibacillus paracasei		TOM.264					NCBI Prokaryotic Genome Annotation Pipeline (PGAP)	Contig	2023-06-27	JAUCAI01		SAMN35776884
GCF_025211235.1	ASM2521123v1	Lacticaseibacillus paracasei		1017					NCBI Prokaryotic Genome Annotation Pipeline (PGAP)	Contig	2022-09-14	RIVE01		SAMN10365678
GCF_004368475.1	ASM436847v1	Lacticaseibacillus paracasei		INF 10					NCBI Prokaryotic Genome Annotation Pipeline (PGAP)	Contig	2019-03-25	JXRL01		SAMN03290702
GCF_025190775.1	ASM2519077v1	Lacticaseibacillus paracasei		CIRM-BIA 1440					NCBI Prokaryotic Genome Annotation Pipeline (PGAP)	Contig	2022-09-13	RIPN01		SAMN10365437
GCF_003712685.1	ASM371268v1	Lacticaseibacillus paracasei		FAM22278					GCF_003712685.1-RS_2024_04_07	Contig	2018-11-06	LKGB01		SAMN04088883
GCF_039631065.1	ASM3963106v1	Lacticaseibacillus paracasei		B18					GCF_039631065.1-RS_2024_05_14	Contig	2024-05-13	JBDIPH01		SAMN41249972
GCF_001066565.1	ASM106656v1	Lacticaseibacillus paracasei		844_LCAS					GCF_001066565.1-RS_2024_04_07	Scaffold	2015-07-10	JUQW01	236	SAMN03198052
GCF_015555575.1	ASM1555557v1	Lacticaseibacillus paracasei		1001095A_150126_G7					NCBI Prokaryotic Genome Annotation Pipeline (PGAP)	Contig	2020-11-17	JADNKT01		SAMN15532397
GCF_003346265.1	ASM334626v1	Lacticaseibacillus paracasei		KMB_616					NCBI Prokaryotic Genome Annotation Pipeline (PGAP)	Contig	2018-07-30	QMJP01		SAMN09398948
GCF_009679455.1	ASM967945v1	Lacticaseibacillus paracasei		BIOML-A4					GCF_009679455.1-RS_2024_04_08	Scaffold	2019-11-20	WKPE01	135	SAMN11946117
GCF_004368495.1	ASM436849v1	Lacticaseibacillus paracasei		INF 456					NCBI Prokaryotic Genome Annotation Pipeline (PGAP)	Contig	2019-03-25	JXRK01		SAMN03290701
GCF_039631265.1	ASM3963126v1	Lacticaseibacillus paracasei		B14					GCF_039631265.1-RS_2024_05_14	Contig	2024-05-13	JBDIPI01		SAMN41249971
GCF_003346015.1	ASM334601v1	Lacticaseibacillus paracasei		KMB_623					NCBI Prokaryotic Genome Annotation Pipeline (PGAP)	Contig	2018-07-30	QMJW01		SAMN09398955
GCF_012932815.1	ASM1293281v1	Lacticaseibacillus paracasei		UW1					GCF_012932815.1-RS_2024_03_17	Contig	2020-04-29	JDWK01		SAMN05660434
GCF_001062695.1	ASM106269v1	Lacticaseibacillus paracasei		1316.rep2_LPAR					GCF_001062695.1-RS_2024_04_07	Scaffold	2015-07-10	JVUA01	264	SAMN03197294
GCF_015552805.1	ASM1555280v1	Lacticaseibacillus paracasei		1001099B_141217_B4					NCBI Prokaryotic Genome Annotation Pipeline (PGAP)	Contig	2020-11-17	JADNFJ01		SAMN15532539
GCF_036431975.1	ASM3643197v1	Lacticaseibacillus paracasei		CMAN-Suc					NCBI Prokaryotic Genome Annotation Pipeline (PGAP)	Scaffold	2024-02-07	JAVCBJ01	209	SAMN35624267
GCF_001636215.1	ASM163621v1	Lacticaseibacillus paracasei		BM-LC14617					NCBI Prokaryotic Genome Annotation Pipeline (PGAP)	Scaffold	2016-05-01	LTDP01	194	SAMN04270890
GCF_000472345.1	ASM47234v1	Lacticaseibacillus paracasei		12A					NCBI Prokaryotic Genome Annotation Pipeline (PGAP)	Contig	2013-09-30	AWZQ01		SAMN02441122
GCF_036432035.1	ASM3643203v1	Lacticaseibacillus paracasei		LMAN-Kh					NCBI Prokaryotic Genome Annotation Pipeline (PGAP)	Scaffold	2024-02-07	JAVCBF01	277	SAMN35624263
GCF_000736295.1	ASM73629v5	Lacticaseibacillus paracasei		Lbs2					NCBI Prokaryotic Genome Annotation Pipeline (PGAP)	Contig	2018-12-24	JPKN03		SAMN02910029
GCF_030676325.1	ASM3067632v1	Lacticaseibacillus paracasei		MYSN17					NCBI Prokaryotic Genome Annotation Pipeline (PGAP)	Scaffold	2023-08-07	JAMCAF01	632	SAMN26674696
GCF_022131015.1	ASM2213101v1	Lacticaseibacillus paracasei		CJNU 1877					NCBI Prokaryotic Genome Annotation Pipeline (PGAP)	Scaffold	2022-02-09	JAIZVS01	619	SAMN21399231
GCF_038419715.1	ASM3841971v1	Lacticaseibacillus paracasei subsp. paracasei		TISTR 2593					GCF_038419715.1-RS_2024_04_24	Contig	2024-04-22	JBCAQN01		SAMN40500145
GCF_029906365.1	ASM2990636v1	Lacticaseibacillus paracasei subsp. paracasei		MI3					GCF_029906365.1-RS_2024_04_29	Contig	2023-04-29	JARWZM01		SAMN34106059
GCF_029906315.1	ASM2990631v1	Lacticaseibacillus paracasei subsp. paracasei		MI29					GCF_029906315.1-RS_2024_04_29	Contig	2023-04-29	JARWZL01		SAMN34105739
GCF_020992235.1	ASM2099223v1	Lacticaseibacillus paracasei subsp. paracasei		VKM B-1144					NCBI Prokaryotic Genome Annotation Pipeline (PGAP)	Contig	2021-11-28	JAJMQR01		SAMN23026586
GCF_015714835.1	ASM1571483v1	Lacticaseibacillus paracasei subsp. paracasei		K114					NCBI Prokaryotic Genome Annotation Pipeline (PGAP)	Contig	2020-12-02	WBOW01		SAMN12234693
GCF_925281875.1	IM1339	Lacticaseibacillus paracasei subsp. paracasei					IM1339		NCBI Prokaryotic Genome Annotation Pipeline (PGAP)	Contig	2022-06-14	CAKMAT01		SAMEA11999295
GCF_925297945.1	IM1384	Lacticaseibacillus paracasei subsp. paracasei					IM1384		NCBI Prokaryotic Genome Annotation Pipeline (PGAP)	Contig	2022-06-14	CAKMCE01		SAMEA12005256
GCF_925281375.1	IM932	Lacticaseibacillus paracasei subsp. paracasei					IM932		NCBI Prokaryotic Genome Annotation Pipeline (PGAP)	Contig	2022-06-15	CAKMAL01		SAMEA11998730
GCF_003367655.1	ASM336765v1	Lacticaseibacillus paracasei subsp. paracasei		KMB_598					NCBI Prokaryotic Genome Annotation Pipeline (PGAP)	Scaffold	2018-08-08	QMJF01	112	SAMN09398938
GCF_002901165.2	ASM290116v2	Lacticaseibacillus paracasei subsp. paracasei		NTU 101					NCBI Prokaryotic Genome Annotation Pipeline (PGAP)	Scaffold	2020-06-30	NPOB02	30	SAMN07445234
GCF_015319235.1	ASM1531923v1	Lacticaseibacillus paracasei subsp. tolerans		MGB0543					NCBI Prokaryotic Genome Annotation Pipeline (PGAP)	Contig	2020-11-09	JADIXQ01		SAMN16657553
GCF_000409835.1	Lpl7v.1	Lacticaseibacillus paracasei subsp. tolerans Lpl7		Lpl7					GCF_000409835.1-RS_2024_04_03	Contig	2013-06-11	ANKV01		SAMN02469714
GCF_000958505.1	ASM95850v1	Lacticaseibacillus paracasei NRIC 1917		NRIC 1917					NCBI Prokaryotic Genome Annotation Pipeline (PGAP)	Contig	2015-03-16	BAYN01		SAMD00000557
GCF_000409895.1	Lpp226.v.1	Lacticaseibacillus paracasei subsp. paracasei Lpp226		Lpp226					GCF_000409895.1-RS_2024_04_05	Contig	2013-06-11	ANMN01		SAMN02469716
GCF_000410035.1	ASM41003v1	Lacticaseibacillus paracasei subsp. paracasei Lpp49		Lpp49					GCF_000410035.1-RS_2024_04_04	Contig	2013-06-11	ANKJ01		SAMN02469726
GCF_000410135.1	Lpp17.v.1	Lacticaseibacillus paracasei subsp. paracasei Lpp17		Lpp17					GCF_000410135.1-RS_2024_04_05	Contig	2013-06-11	ANMH01		SAMN02469707
GCF_000958525.1	ASM95852v1	Lacticaseibacillus paracasei NRIC 0644		NRIC 0644					NCBI Prokaryotic Genome Annotation Pipeline (PGAP)	Contig	2015-03-16	BAYM01		SAMD00000556
GCF_000409815.1	Lpp230.v.1	Lacticaseibacillus paracasei subsp. paracasei Lpp230		Lpp230					GCF_000409815.1-RS_2024_04_07	Contig	2013-06-11	ANKY01		SAMN02469722
GCF_000409855.1	Lpp122.v.1	Lacticaseibacillus paracasei subsp. paracasei Lpp122		Lpp122					GCF_000409855.1-RS_2024_04_06	Contig	2013-06-11	ANKW01		SAMN02469705
GCF_000410335.1	ASM41033v1	Lacticaseibacillus paracasei subsp. tolerans Lpl14		Lpl14					GCF_000410335.1-RS_2024_04_06	Contig	2013-06-11	ANKB01		SAMN02469703
GCF_000410235.1	ASM41023v1	Lacticaseibacillus paracasei subsp. paracasei Lpp74		Lpp74					GCF_000410235.1-RS_2024_04_06	Contig	2013-06-11	ANJU01		SAMN02469728
GCF_000508845.1	ASM50884v1	Lacticaseibacillus paracasei COM0101		COM0101					NCBI Prokaryotic Genome Annotation Pipeline (PGAP)	Contig	2013-08-19	BAGT01		SAMD00016729
GCF_000410455.1	ASM41045v1	Lacticaseibacillus paracasei subsp. paracasei Lpp43		Lpp43					GCF_000410455.1-RS_2024_04_06	Contig	2013-06-11	ANKI01		SAMN02469725
GCF_000410475.1	ASM41047v1	Lacticaseibacillus paracasei subsp. paracasei Lpp125		Lpp125					GCF_000410475.1-RS_2024_04_06	Contig	2013-06-11	ANKM01		SAMN02641495
GCF_000410015.1	ASM41001v1	Lacticaseibacillus paracasei subsp. paracasei Lpp221		Lpp221					GCF_000410015.1-RS_2024_04_06	Contig	2013-06-11	ANKF01		SAMN02469717
GCF_000410415.1	ASM41041v1	Lacticaseibacillus paracasei subsp. paracasei Lpp37		Lpp37					GCF_000410415.1-RS_2024_04_06	Contig	2013-06-11	ANKG01		SAMN02469718
GCF_000410295.1	ASM41029v1	Lacticaseibacillus paracasei subsp. paracasei Lpp189		Lpp189					GCF_000410295.1-RS_2024_04_07	Contig	2013-06-11	ANJY01		SAMN02469702
GCF_000958485.1	ASM95848v1	Lacticaseibacillus paracasei NRIC 1981		NRIC 1981					NCBI Prokaryotic Genome Annotation Pipeline (PGAP)	Contig	2015-03-16	BAYO01		SAMD00000558
GCF_032464735.1	ASM3246473v1	Lactococcus lactis		KF146					NCBI Prokaryotic Genome Annotation Pipeline (PGAP)	Contig	2023-10-09	JAULTI01		SAMN16058323
GCF_031629495.1	ASM3162949v1	Lactococcus lactis		FUA3228					NCBI Prokaryotic Genome Annotation Pipeline (PGAP)	Contig	2023-09-18	JAUAPV01		SAMN35778817
GCF_031461035.1	ASM3146103v1	Lactococcus lactis		KCKM 0851					NCBI Prokaryotic Genome Annotation Pipeline (PGAP)	Contig	2023-09-13	JAVKVG01		SAMN37256208
GCF_036670485.1	ASM3667048v1	Lactococcus lactis		P2D6					NCBI Prokaryotic Genome Annotation Pipeline (PGAP)	Contig	2024-02-16	JAZHKS01		SAMN39783590
GCF_036670435.1	ASM3667043v1	Lactococcus lactis		P2C1					NCBI Prokaryotic Genome Annotation Pipeline (PGAP)	Contig	2024-02-16	JAZHKT01		SAMN39783591
GCF_036670395.1	ASM3667039v1	Lactococcus lactis		P2D5					NCBI Prokaryotic Genome Annotation Pipeline (PGAP)	Contig	2024-02-16	JAZHKV01		SAMN39783593
GCF_013423365.1	ASM1342336v1	Lactococcus lactis		11/19B-1					NCBI Prokaryotic Genome Annotation Pipeline (PGAP)	Contig	2020-07-06	BLYG01		SAMD00228249
GCF_032464775.1	ASM3246477v1	Lactococcus lactis		LMG8526					NCBI Prokaryotic Genome Annotation Pipeline (PGAP)	Contig	2023-10-09	JAULTK01		SAMN16058325
GCF_025961305.1	ASM2596130v1	Lactococcus lactis		BIGb0220					NCBI Prokaryotic Genome Annotation Pipeline (PGAP)	Contig	2022-11-02	JAOQNN01		SAMN28058242
GCF_032464685.1	ASM3246468v1	Lactococcus lactis		K231					NCBI Prokaryotic Genome Annotation Pipeline (PGAP)	Contig	2023-10-09	JAULTH01		SAMN16058321
GCF_002926075.1	ASM292607v1	Lactococcus lactis		PAZ					NCBI Prokaryotic Genome Annotation Pipeline (PGAP)	Contig	2018-02-13	PREW01		SAMN08465605
GCF_029664405.1	ASM2966440v1	Lactococcus lactis		814					GCF_029664405.1-RS_2024_04_10	Contig	2023-04-10	JAOWLL01		SAMN31221619
GCF_001645365.1	WG2	Lactococcus lactis		WG2					NCBI Prokaryotic Genome Annotation Pipeline (PGAP)	Contig	2016-05-17	LXWJ01		SAMN04966301
GCF_031930505.1	ASM3193050v1	Lactococcus lactis		Y61					NCBI Prokaryotic Genome Annotation Pipeline (PGAP)	Scaffold	2023-09-25	JARQCU01	41	SAMN33919404
GCF_021961665.1	ASM2196166v1	Lactococcus lactis		UGLL01					GCF_021961665.1-RS_2024_03_17	Contig	2022-02-04	JAJAOD01		SAMN22212105
GCF_020782925.1	ASM2078292v1	Lactococcus lactis		Three					NCBI Prokaryotic Genome Annotation Pipeline (PGAP)	Contig	2021-11-06	JAJGOL01		SAMN22307046
GCF_012689205.1	ASM1268920v1	Lactococcus lactis		D53					GCF_012689205.1-RS_2024_05_11	Contig	2020-04-22	WKFC01		SAMN13198064
GCF_029664485.1	ASM2966448v1	Lactococcus lactis		537					GCF_029664485.1-RS_2024_04_10	Contig	2023-04-10	JAOWLS01		SAMN31221612
GCF_032841295.1	ASM3284129v1	Lactococcus lactis		MRS-5					NCBI Prokaryotic Genome Annotation Pipeline (PGAP)	Contig	2023-10-18	JAWHVN01		SAMN37707118
GCF_029664535.1	ASM2966453v1	Lactococcus lactis		54					GCF_029664535.1-RS_2024_04_10	Contig	2023-04-10	JAOWLV01		SAMN31221609
GCF_023613935.1	ASM2361393v1	Lactococcus lactis		JXNPKM 1305					NCBI Prokaryotic Genome Annotation Pipeline (PGAP)	Contig	2022-05-31	JAKIVG01		SAMN25064057
GCF_029664605.1	ASM2966460v1	Lactococcus lactis		16					GCF_029664605.1-RS_2024_04_10	Contig	2023-04-10	JAOWLX01		SAMN31221607
GCF_031930425.1	ASM3193042v1	Lactococcus lactis		Y67-2					NCBI Prokaryotic Genome Annotation Pipeline (PGAP)	Contig	2023-09-25	JARQCQ01		SAMN33919408
GCF_031930665.1	ASM3193066v1	Lactococcus lactis		Y54					NCBI Prokaryotic Genome Annotation Pipeline (PGAP)	Scaffold	2023-09-25	JARQCX01	58	SAMN33919401
GCF_015551225.1	ASM1555122v1	Lactococcus lactis		1001095IJ_161003_G11					NCBI Prokaryotic Genome Annotation Pipeline (PGAP)	Scaffold	2020-11-17	JADNCH01	9	SAMN15533268
GCF_031931065.1	ASM3193106v1	Lactococcus lactis		Y38-2					NCBI Prokaryotic Genome Annotation Pipeline (PGAP)	Contig	2023-09-25	JARQDJ01		SAMN33919389
GCF_030971005.1	ASM3097100v1	Lactococcus lactis		DRD-48					NCBI Prokaryotic Genome Annotation Pipeline (PGAP)	Scaffold	2023-08-29	JAVFYZ01	2	SAMN37057119
GCF_024461935.1	ASM2446193v1	Lactococcus lactis		DFI.7.80					NCBI Prokaryotic Genome Annotation Pipeline (PGAP)	Contig	2022-07-27	JANGAO01		SAMN28944559
GCF_031931005.1	ASM3193100v1	Lactococcus lactis		Y40					NCBI Prokaryotic Genome Annotation Pipeline (PGAP)	Scaffold	2023-09-25	JARQDH01	115	SAMN33919391
GCF_003472365.1	ASM347236v1	Lactococcus lactis		AM11-49					NCBI Prokaryotic Genome Annotation Pipeline (PGAP)	Scaffold	2018-09-06	QRLU01	11	SAMN09734781
GCF_902364565.1	MGYG-HGUT-00226	Lactococcus lactis					MGYG-HGUT-00226		NCBI Prokaryotic Genome Annotation Pipeline (PGAP)	Scaffold	2019-08-22	CABJEC01	11	SAMEA5849728
GCF_024461915.1	ASM2446191v1	Lactococcus lactis		DFI.7.81					NCBI Prokaryotic Genome Annotation Pipeline (PGAP)	Contig	2022-07-27	JANGAN01		SAMN28944560
GCF_004123105.1	ASM412310v1	Lactococcus lactis		QH27_1					GCF_004123105.1-RS_2024_04_07	Scaffold	2019-01-30	SDJV01	79	SAMN10782653
GCF_031930725.1	ASM3193072v1	Lactococcus lactis		Y47-2					NCBI Prokaryotic Genome Annotation Pipeline (PGAP)	Contig	2023-09-25	JARQDA01		SAMN33919398
GCF_039060945.1	ASM3906094v1	Lactococcus lactis		1033st1_C2_1033SCRN_220408					GCF_039060945.1-RS_2024_05_04	Scaffold	2024-05-02	JBCJAH01	20	SAMN41062928
GCF_039061015.1	ASM3906101v1	Lactococcus lactis		1033st1_G4_1033SCRN_220408					GCF_039061015.1-RS_2024_05_04	Scaffold	2024-05-02	JBCJAG01	27	SAMN41062929
GCF_031930265.1	ASM3193026v1	Lactococcus lactis		Y80					NCBI Prokaryotic Genome Annotation Pipeline (PGAP)	Contig	2023-09-25	JARQCI01		SAMN33919416
GCF_027661125.1	ASM2766112v1	Lactococcus lactis		AM100_PB1_LT_1D_21A					NCBI Prokaryotic Genome Annotation Pipeline (PGAP)	Scaffold	2023-01-11	JAQDME01	19	SAMN31808596
GCF_018991645.1	ASM1899164v1	Lactococcus lactis		2012-08-01					NCBI Prokaryotic Genome Annotation Pipeline (PGAP)	Contig	2021-06-23	JAGXCF01		SAMN18989267
GCF_031930385.1	ASM3193038v1	Lactococcus lactis		Y73					NCBI Prokaryotic Genome Annotation Pipeline (PGAP)	Scaffold	2023-09-25	JARQCO01	46	SAMN33919410
GCF_029667185.1	ASM2966718v1	Lactococcus lactis		593					GCF_029667185.1-RS_2024_04_10	Contig	2023-04-10	JAOWLO01		SAMN31221616
GCF_031930565.1	ASM3193056v1	Lactococcus lactis		Y51-2					NCBI Prokaryotic Genome Annotation Pipeline (PGAP)	Scaffold	2023-09-25	JARQCY01	69	SAMN33919400
GCF_029667205.1	ASM2966720v1	Lactococcus lactis		576					GCF_029667205.1-RS_2024_04_10	Contig	2023-04-10	JAOWLR01		SAMN31221613
GCF_029664425.1	ASM2966442v1	Lactococcus lactis		581					GCF_029664425.1-RS_2024_04_10	Contig	2023-04-10	JAOWLP01		SAMN31221615
GCF_031930445.1	ASM3193044v1	Lactococcus lactis		Y65					NCBI Prokaryotic Genome Annotation Pipeline (PGAP)	Scaffold	2023-09-25	JARQCR01	73	SAMN33919407
GCF_002563455.1	ASM256345v1	Lactococcus lactis		417					NCBI Prokaryotic Genome Annotation Pipeline (PGAP)	Scaffold	2017-10-17	MTJR01	13	SAMN06226867
GCF_030361235.1	ASM3036123v1	Lactococcus lactis		TOM.200					NCBI Prokaryotic Genome Annotation Pipeline (PGAP)	Contig	2023-06-27	JAUCAG01		SAMN35776882
GCF_029664435.1	ASM2966443v1	Lactococcus lactis		577					GCF_029664435.1-RS_2024_04_10	Contig	2023-04-10	JAOWLQ01		SAMN31221614
GCF_031930605.1	ASM3193060v1	Lactococcus lactis		Y60-1					NCBI Prokaryotic Genome Annotation Pipeline (PGAP)	Scaffold	2023-09-25	JARQCV01	78	SAMN33919403
GCF_025188825.1	ASM2518882v1	Lactococcus lactis		CIRM-BIA 2200					NCBI Prokaryotic Genome Annotation Pipeline (PGAP)	Contig	2022-09-13	RILM01		SAMN10365558
GCF_022509685.1	ASM2250968v1	Lactococcus lactis		EIP20B					GCF_022509685.1-RS_2024_04_08	Contig	2022-03-07	JAJTVK01		SAMN24436845
GCF_029664575.1	ASM2966457v1	Lactococcus lactis		46					GCF_029664575.1-RS_2024_04_10	Contig	2023-04-10	JAOWLW01		SAMN31221608
GCF_031931245.1	ASM3193124v1	Lactococcus lactis		Y19					NCBI Prokaryotic Genome Annotation Pipeline (PGAP)	Scaffold	2023-09-25	JARQDN01	112	SAMN33919385
GCF_031930485.1	ASM3193048v1	Lactococcus lactis		Y63					NCBI Prokaryotic Genome Annotation Pipeline (PGAP)	Contig	2023-09-25	JARQCT01		SAMN33919405
GCF_031930465.1	ASM3193046v1	Lactococcus lactis		Y64					NCBI Prokaryotic Genome Annotation Pipeline (PGAP)	Contig	2023-09-25	JARQCS01		SAMN33919406
GCF_029667145.1	ASM2966714v1	Lactococcus lactis		829					GCF_029667145.1-RS_2024_04_10	Contig	2023-04-10	JAOWLJ01		SAMN31221621
GCF_027672645.1	ASM2767264v1	Lactococcus lactis		AM113-80					NCBI Prokaryotic Genome Annotation Pipeline (PGAP)	Scaffold	2023-01-11	JAQDYA01	27	SAMN31809029
GCF_022631055.1	ASM2263105v1	Lactococcus lactis		PHM5-37					NCBI Prokaryotic Genome Annotation Pipeline (PGAP)	Contig	2022-03-19	JALBCN01		SAMN26643147
GCF_002115705.1	ASM211570v1	Lactococcus lactis		DmW198					NCBI Prokaryotic Genome Annotation Pipeline (PGAP)	Contig	2017-04-28	NEQN01		SAMN06837735
GCF_025188795.1	ASM2518879v1	Lactococcus lactis		CIRM-BIA 2201					NCBI Prokaryotic Genome Annotation Pipeline (PGAP)	Contig	2022-09-13	RILL01		SAMN10365559
GCF_025133035.1	ASM2513303v1	Lactococcus lactis		1031					NCBI Prokaryotic Genome Annotation Pipeline (PGAP)	Contig	2022-09-10	RIGG01		SAMN10365128
GCF_029664495.1	ASM2966449v1	Lactococcus lactis		805					GCF_029664495.1-RS_2024_04_10	Contig	2023-04-10	JAOWLM01		SAMN31221618
GCF_030970845.1	ASM3097084v1	Lactococcus lactis		DRD-57					NCBI Prokaryotic Genome Annotation Pipeline (PGAP)	Scaffold	2023-08-29	JAVFYX01	2	SAMN37057121
GCF_036867725.1	ASM3686772v1	Lactococcus lactis		Lc 14.4					NCBI Prokaryotic Genome Annotation Pipeline (PGAP)	Contig	2024-02-25	JBAJIG01		SAMN39094999
GCF_030710135.1	ASM3071013v1	Lactococcus lactis		ULE383					NCBI Prokaryotic Genome Annotation Pipeline (PGAP)	Contig	2023-08-10	JARHTJ01		SAMN33658164
GCF_031930985.1	ASM3193098v1	Lactococcus lactis		Y44-1					NCBI Prokaryotic Genome Annotation Pipeline (PGAP)	Contig	2023-09-25	JARQDG01		SAMN33919392
GCF_029664465.1	ASM2966446v1	Lactococcus lactis		804					GCF_029664465.1-RS_2024_04_10	Contig	2023-04-10	JAOWLN01		SAMN31221617
GCF_023893665.1	ASM2389366v1	Lactococcus lactis		MA1					NCBI Prokaryotic Genome Annotation Pipeline (PGAP)	Contig	2022-06-23	JAMWGO01		SAMN29094261
GCF_027679985.1	ASM2767998v1	Lactococcus lactis		TM115-01					NCBI Prokaryotic Genome Annotation Pipeline (PGAP)	Scaffold	2023-01-12	JAQEIZ01	39	SAMN31809318
GCF_015552555.1	ASM1555255v1	Lactococcus lactis		1001283B150209_150212_B9					NCBI Prokaryotic Genome Annotation Pipeline (PGAP)	Contig	2020-11-17	JADNEZ01		SAMN15634174
GCF_031931465.1	ASM3193146v1	Lactococcus lactis		M55					NCBI Prokaryotic Genome Annotation Pipeline (PGAP)	Scaffold	2023-09-25	JARQDR01	83	SAMN33919381
GCF_031931345.1	ASM3193134v1	Lactococcus lactis		Y10					NCBI Prokaryotic Genome Annotation Pipeline (PGAP)	Scaffold	2023-09-25	JARQDP01	40	SAMN33919383
GCF_031930245.1	ASM3193024v1	Lactococcus lactis		P83-3					NCBI Prokaryotic Genome Annotation Pipeline (PGAP)	Scaffold	2023-09-25	JARQCG01	84	SAMN33919418
GCF_030005415.1	ASM3000541v1	Lactococcus lactis		CHLLm2					GCF_030005415.1-RS_2024_05_14	Scaffold	2023-05-12	JARUVT01	54	SAMN34041184
GCF_031930805.1	ASM3193080v1	Lactococcus lactis		Y46-2					NCBI Prokaryotic Genome Annotation Pipeline (PGAP)	Contig	2023-09-25	JARQDB01		SAMN33919397
GCF_031930225.1	ASM3193022v1	Lactococcus lactis		P30-3					NCBI Prokaryotic Genome Annotation Pipeline (PGAP)	Contig	2023-09-25	JARQCH01		SAMN33919417
GCF_003838305.1	ASM383830v1	Lactococcus lactis		1064-C11					GCF_003838305.1-RS_2024_04_05	Scaffold	2018-11-26	RAGF01	46	SAMN10095200
GCF_003838385.1	ASM383838v1	Lactococcus lactis		1064-E11					GCF_003838385.1-RS_2024_04_05	Scaffold	2018-11-26	RAGE01	45	SAMN10095201
GCF_003841265.1	ASM384126v1	Lactococcus lactis		517-B5					GCF_003841265.1-RS_2024_04_07	Contig	2018-11-26	RAGM01		SAMN10095193
GCF_031930305.1	ASM3193030v1	Lactococcus lactis		Y79-2					NCBI Prokaryotic Genome Annotation Pipeline (PGAP)	Scaffold	2023-09-25	JARQCJ01	135	SAMN33919415
GCF_031931225.1	ASM3193122v1	Lactococcus lactis		Y36					NCBI Prokaryotic Genome Annotation Pipeline (PGAP)	Contig	2023-09-25	JARQDM01		SAMN33919386
GCF_029667225.1	ASM2966722v1	Lactococcus lactis		279					GCF_029667225.1-RS_2024_04_10	Contig	2023-04-10	JAOWLU01		SAMN31221610
GCF_004795205.1	ASM479520v1	Lactococcus lactis		gh1					GCF_004795205.1-RS_2024_05_11	Contig	2019-04-15	SSBR01		SAMN11368569
GCF_032841195.1	ASM3284119v1	Lactococcus lactis		M17-3					NCBI Prokaryotic Genome Annotation Pipeline (PGAP)	Contig	2023-10-18	JAWHVL01		SAMN37707120
GCF_031930405.1	ASM3193040v1	Lactococcus lactis		Y74-2					NCBI Prokaryotic Genome Annotation Pipeline (PGAP)	Scaffold	2023-09-25	JARQCN01	96	SAMN33919411
GCF_031930845.1	ASM3193084v1	Lactococcus lactis		Y45-2					NCBI Prokaryotic Genome Annotation Pipeline (PGAP)	Scaffold	2023-09-25	JARQDD01	169	SAMN33919395
GCF_031930325.1	ASM3193032v1	Lactococcus lactis		Y76					NCBI Prokaryotic Genome Annotation Pipeline (PGAP)	Contig	2023-09-25	JARQCL01		SAMN33919413
GCF_031930285.1	ASM3193028v1	Lactococcus lactis		Y77					NCBI Prokaryotic Genome Annotation Pipeline (PGAP)	Scaffold	2023-09-25	JARQCK01	172	SAMN33919414
GCF_030360885.1	ASM3036088v1	Lactococcus lactis		TOM.258					NCBI Prokaryotic Genome Annotation Pipeline (PGAP)	Contig	2023-06-27	JAUCAW01		SAMN35776898
GCF_031931125.1	ASM3193112v1	Lactococcus lactis		Y38-1					NCBI Prokaryotic Genome Annotation Pipeline (PGAP)	Contig	2023-09-25	JARQDK01		SAMN33919388
GCF_031930525.1	ASM3193052v1	Lactococcus lactis		Y56					NCBI Prokaryotic Genome Annotation Pipeline (PGAP)	Contig	2023-09-25	JARQCW01		SAMN33919402
GCF_001540895.1	ASM154089v1	Lactococcus lactis		Ll1596					GCF_001540895.1-RS_2024_04_07	Contig	2016-01-25	LDEK01		SAMN03702540
GCF_027673485.1	ASM2767348v1	Lactococcus lactis		AM113-190					NCBI Prokaryotic Genome Annotation Pipeline (PGAP)	Scaffold	2023-01-11	JAQDWM01	43	SAMN31808989
GCF_029664525.1	ASM2966452v1	Lactococcus lactis		284					GCF_029664525.1-RS_2024_04_10	Contig	2023-04-10	JAOWLT01		SAMN31221611
GCF_002563575.1	ASM256357v1	Lactococcus lactis		21					NCBI Prokaryotic Genome Annotation Pipeline (PGAP)	Scaffold	2017-10-17	MTJP01	26	SAMN06226865
GCF_031931045.1	ASM3193104v1	Lactococcus lactis		Y39					NCBI Prokaryotic Genome Annotation Pipeline (PGAP)	Scaffold	2023-09-25	JARQDI01	49	SAMN33919390
GCF_031931415.1	ASM3193141v1	Lactococcus lactis		Y7					NCBI Prokaryotic Genome Annotation Pipeline (PGAP)	Scaffold	2023-09-25	JARQDQ01	61	SAMN33919382
GCF_027673155.1	ASM2767315v1	Lactococcus lactis		AM113-39					NCBI Prokaryotic Genome Annotation Pipeline (PGAP)	Scaffold	2023-01-11	JAQDXF01	28	SAMN31809008
GCF_027673225.1	ASM2767322v1	Lactococcus lactis		AM113-33					NCBI Prokaryotic Genome Annotation Pipeline (PGAP)	Scaffold	2023-01-11	JAQDXB01	31	SAMN31809004
GCF_030545485.1	ASM3054548v1	Lactococcus lactis		GP1004					NCBI Prokaryotic Genome Annotation Pipeline (PGAP)	Contig	2023-07-26	JAUOMD01		SAMN36496305
GCF_022509705.1	ASM2250970v1	Lactococcus lactis		EIP13D					GCF_022509705.1-RS_2024_04_08	Contig	2022-03-07	JAJTVJ01		SAMN24436844
GCF_031931265.1	ASM3193126v1	Lactococcus lactis		Y13					NCBI Prokaryotic Genome Annotation Pipeline (PGAP)	Contig	2023-09-25	JARQDO01		SAMN33919384
GCF_027672785.1	ASM2767278v1	Lactococcus lactis		AM113-71					NCBI Prokaryotic Genome Annotation Pipeline (PGAP)	Scaffold	2023-01-11	JAQDXV01	28	SAMN31809024
GCF_015667075.1	ASM1566707v1	Lactococcus lactis		1001287H_170206_A2					NCBI Prokaryotic Genome Annotation Pipeline (PGAP)	Scaffold	2020-11-23	JADPDJ01	43	SAMN15532855
GCF_003839805.1	ASM383980v1	Lactococcus lactis		L81-D1					GCF_003839805.1-RS_2024_04_03	Scaffold	2018-11-26	RAGV01	39	SAMN10095184
GCF_031930705.1	ASM3193070v1	Lactococcus lactis		Y50					NCBI Prokaryotic Genome Annotation Pipeline (PGAP)	Scaffold	2023-09-25	JARQCZ01	112	SAMN33919399
GCF_003839645.1	ASM383964v1	Lactococcus lactis		L81-E2					GCF_003839645.1-RS_2024_04_07	Scaffold	2018-11-26	RAGU01	82	SAMN10095185
GCF_003841385.1	ASM384138v1	Lactococcus lactis		L62-C9					GCF_003841385.1-RS_2024_04_07	Scaffold	2018-11-26	RAGS01	78	SAMN10095187
GCF_031930365.1	ASM3193036v1	Lactococcus lactis		Y71-2					NCBI Prokaryotic Genome Annotation Pipeline (PGAP)	Contig	2023-09-25	JARQCP01		SAMN33919409
GCF_031930865.1	ASM3193086v1	Lactococcus lactis		Y45-1					NCBI Prokaryotic Genome Annotation Pipeline (PGAP)	Contig	2023-09-25	JARQDE01		SAMN33919394
GCF_003839605.1	ASM383960v1	Lactococcus lactis		517-C6					GCF_003839605.1-RS_2024_04_07	Scaffold	2018-11-26	RAGL01	36	SAMN10095194
GCF_023743835.1	ASM2374383v1	Lactococcus lactis		DRD-85					NCBI Prokaryotic Genome Annotation Pipeline (PGAP)	Scaffold	2022-06-15	JAMRVY01	19	SAMN28911182
GCF_031930945.1	ASM3193094v1	Lactococcus lactis		Y44-2					NCBI Prokaryotic Genome Annotation Pipeline (PGAP)	Contig	2023-09-25	JARQDF01		SAMN33919393
GCF_030360765.1	ASM3036076v1	Lactococcus lactis		TOM.307					NCBI Prokaryotic Genome Annotation Pipeline (PGAP)	Contig	2023-06-27	JAUCAZ01		SAMN35776901
GCF_031930765.1	ASM3193076v1	Lactococcus lactis		Y46-1					NCBI Prokaryotic Genome Annotation Pipeline (PGAP)	Scaffold	2023-09-25	JARQDC01	93	SAMN33919396
GCF_031931165.1	ASM3193116v1	Lactococcus lactis		Y37					NCBI Prokaryotic Genome Annotation Pipeline (PGAP)	Scaffold	2023-09-25	JARQDL01	89	SAMN33919387
GCF_029664345.1	ASM2966434v1	Lactococcus lactis		826					GCF_029664345.1-RS_2024_04_10	Contig	2023-04-10	JAOWLK01		SAMN31221620
GCF_036867745.1	ASM3686774v1	Lactococcus lactis		Lc 5.5					NCBI Prokaryotic Genome Annotation Pipeline (PGAP)	Contig	2024-02-25	JBAJIH01		SAMN39094998
GCF_002563535.1	ASM256353v1	Lactococcus lactis		38					NCBI Prokaryotic Genome Annotation Pipeline (PGAP)	Scaffold	2017-10-17	MTJQ01	31	SAMN06226866
GCF_006146065.1	ASM614606v1	Lactococcus lactis		FS2					GCF_006146065.1-RS_2024_04_04	Contig	2019-06-07	VANM01		SAMN10699244
GCF_036867705.1	ASM3686770v1	Lactococcus lactis		Lc 19.3					NCBI Prokaryotic Genome Annotation Pipeline (PGAP)	Contig	2024-02-25	JBAJIF01		SAMN39095000
GCF_015667015.1	ASM1566701v1	Lactococcus lactis		1001287H_170206_A1					NCBI Prokaryotic Genome Annotation Pipeline (PGAP)	Scaffold	2020-11-23	JADPDK01	54	SAMN15532856
GCF_027706925.1	ASM2770692v1	Lactococcus lactis		DRD-207					NCBI Prokaryotic Genome Annotation Pipeline (PGAP)	Scaffold	2023-01-11	JAQGDD01	15	SAMN32600195
GCF_027672965.1	ASM2767296v1	Lactococcus lactis		AM113-57					NCBI Prokaryotic Genome Annotation Pipeline (PGAP)	Scaffold	2023-01-11	JAQDXM01	28	SAMN31809015
GCF_027674685.1	ASM2767468v1	Lactococcus lactis		AM113-14					NCBI Prokaryotic Genome Annotation Pipeline (PGAP)	Scaffold	2023-01-11	JAQDVP01	53	SAMN31808966
GCF_027673305.1	ASM2767330v1	Lactococcus lactis		AM113-31					NCBI Prokaryotic Genome Annotation Pipeline (PGAP)	Scaffold	2023-01-11	JAQDWZ01	58	SAMN31809002
GCF_027676165.1	ASM2767616v1	Lactococcus lactis		UN03-201					NCBI Prokaryotic Genome Annotation Pipeline (PGAP)	Scaffold	2023-01-12	JAQEOU01	50	SAMN31809469
GCF_023893655.1	ASM2389365v1	Lactococcus lactis		AM1					NCBI Prokaryotic Genome Annotation Pipeline (PGAP)	Contig	2022-06-23	JAMWGN01		SAMN29094260
GCF_003841345.1	ASM384134v1	Lactococcus lactis		IPLA1064					GCF_003841345.1-RS_2024_04_04	Scaffold	2018-11-26	RAGG01	50	SAMN10095199
GCF_003841365.1	ASM384136v1	Lactococcus lactis		IPLA517					GCF_003841365.1-RS_2024_04_04	Scaffold	2018-11-26	RAGN01	55	SAMN10095192
GCF_003841225.1	ASM384122v1	Lactococcus lactis		IPLA641					GCF_003841225.1-RS_2024_04_04	Scaffold	2018-11-26	RAGK01	55	SAMN10095195
GCF_029664565.1	ASM2966456v1	Lactococcus lactis		3					GCF_029664565.1-RS_2024_04_10	Contig	2023-04-10	JAOWLY01		SAMN31221606
GCF_007096415.1	ASM709641v1	Lactococcus lactis		MRS45.2					NCBI Prokaryotic Genome Annotation Pipeline (PGAP)	Contig	2019-07-17	VJWV01		SAMN12234801
GCF_018916825.1	ASM1891682v1	Lactococcus lactis		N35					NCBI Prokaryotic Genome Annotation Pipeline (PGAP)	Contig	2021-06-16	JAHLNL01		SAMN19374079
GCF_932750895.1	Lactococcus_lactis_DSM110082	Lactococcus lactis					Lactococcus_lactis_DSM110082		GCF_932750895.1-RS_2024_04_08	Contig	2022-03-22	CAKOCK01		SAMEA13256549
GCF_027672865.1	ASM2767286v1	Lactococcus lactis		AM113-60					NCBI Prokaryotic Genome Annotation Pipeline (PGAP)	Scaffold	2023-01-11	JAQDXQ01	55	SAMN31809019
GCF_030971425.1	ASM3097142v1	Lactococcus lactis		DRD-51					NCBI Prokaryotic Genome Annotation Pipeline (PGAP)	Scaffold	2023-08-29	JAVFYY01	3	SAMN37057120
GCF_027672665.1	ASM2767266v1	Lactococcus lactis		AM113-77					NCBI Prokaryotic Genome Annotation Pipeline (PGAP)	Scaffold	2023-01-11	JAQDXY01	49	SAMN31809027
GCF_025189205.1	ASM2518920v1	Lactococcus lactis		CIRM-BIA 644					NCBI Prokaryotic Genome Annotation Pipeline (PGAP)	Contig	2022-09-13	RIML01		SAMN10365531
GCF_027533725.1	ASM2753372v1	Lactococcus lactis		BR-MHR539					NCBI Prokaryotic Genome Annotation Pipeline (PGAP)	Contig	2023-01-02	JAPZUN01		SAMN32397889
GCF_025189065.1	ASM2518906v1	Lactococcus lactis		CIRM-BIA 44					NCBI Prokaryotic Genome Annotation Pipeline (PGAP)	Contig	2022-09-13	RIMC01		SAMN10365540
GCF_031930345.1	ASM3193034v1	Lactococcus lactis		Y75					NCBI Prokaryotic Genome Annotation Pipeline (PGAP)	Scaffold	2023-09-25	JARQCM01	110	SAMN33919412
GCF_027676135.1	ASM2767613v1	Lactococcus lactis		UN03-203					NCBI Prokaryotic Genome Annotation Pipeline (PGAP)	Scaffold	2023-01-12	JAQEOV01	49	SAMN31809470
GCF_003838345.1	ASM383834v1	Lactococcus lactis		641-C8					GCF_003838345.1-RS_2024_04_05	Scaffold	2018-11-26	RAGJ01	47	SAMN10095196
GCF_007097625.1	ASM709762v1	Lactococcus lactis		MRS76.5					NCBI Prokaryotic Genome Annotation Pipeline (PGAP)	Contig	2019-07-17	VJWW01		SAMN12234802
GCF_027673065.1	ASM2767306v1	Lactococcus lactis		AM113-53					NCBI Prokaryotic Genome Annotation Pipeline (PGAP)	Scaffold	2023-01-11	JAQDXJ01	76	SAMN31809012
GCF_027672695.1	ASM2767269v1	Lactococcus lactis		AM113-76					NCBI Prokaryotic Genome Annotation Pipeline (PGAP)	Scaffold	2023-01-11	JAQDXX01	50	SAMN31809026
GCF_013007555.1	ASM1300755v1	Lactococcus lactis		SS45					GCF_013007555.1-RS_2024_05_21	Contig	2020-05-11	JABCRL01		SAMN14732122
GCF_003839745.1	ASM383974v1	Lactococcus lactis		L62-G9					GCF_003839745.1-RS_2024_04_07	Scaffold	2018-11-26	RAGR01	77	SAMN10095188
GCF_027673085.1	ASM2767308v1	Lactococcus lactis		AM113-46					NCBI Prokaryotic Genome Annotation Pipeline (PGAP)	Scaffold	2023-01-11	JAQDXI01	31	SAMN31809011
GCF_027706825.1	ASM2770682v1	Lactococcus lactis		DRD-203					NCBI Prokaryotic Genome Annotation Pipeline (PGAP)	Scaffold	2023-01-11	JAQGDA01	26	SAMN32600192
GCF_004022375.1	ASM402237v1	Lactococcus lactis		C2D					GCF_004022375.1-RS_2024_04_06	Scaffold	2019-01-14	SAXH01	117	SAMN10699229
GCF_013423685.1	ASM1342368v1	Lactococcus lactis		SP2C4					NCBI Prokaryotic Genome Annotation Pipeline (PGAP)	Scaffold	2020-07-18	JACCJA01	105	SAMN10663083
GCF_029874895.1	ASM2987489v1	Lactococcus lactis		FME150					GCF_029874895.1-RS_2024_04_27	Contig	2023-04-26	JAPHOA01		SAMN31669119
GCF_002554775.1	ASM255477v1	Lactococcus lactis		Olga1					NCBI Prokaryotic Genome Annotation Pipeline (PGAP)	Contig	2017-10-16	PDEW01		SAMN07759902
GCF_025132925.1	ASM2513292v1	Lactococcus lactis		1053					NCBI Prokaryotic Genome Annotation Pipeline (PGAP)	Scaffold	2022-09-10	RIGC01	239	SAMN10365133
GCF_002276665.1	ASM227666v1	Lactococcus lactis		OG2					NCBI Prokaryotic Genome Annotation Pipeline (PGAP)	Contig	2017-08-29	NCWV01		SAMN06718485
GCF_002276835.1	ASM227683v1	Lactococcus lactis		KR					NCBI Prokaryotic Genome Annotation Pipeline (PGAP)	Contig	2017-08-29	NCXC01		SAMN06718499
GCF_027672725.1	ASM2767272v1	Lactococcus lactis		AM113-72					NCBI Prokaryotic Genome Annotation Pipeline (PGAP)	Scaffold	2023-01-11	JAQDXW01	48	SAMN31809025
GCF_027674405.1	ASM2767440v1	Lactococcus lactis		AM113-04					NCBI Prokaryotic Genome Annotation Pipeline (PGAP)	Scaffold	2023-01-11	JAQDUY01	54	SAMN31808949
GCF_027706945.1	ASM2770694v1	Lactococcus lactis		DRD-206					NCBI Prokaryotic Genome Annotation Pipeline (PGAP)	Scaffold	2023-01-11	JAQGDC01	26	SAMN32600194
GCF_018887275.1	OSU_Llactis_PrHT3	Lactococcus lactis		PrHT3					NCBI Prokaryotic Genome Annotation Pipeline (PGAP)	Scaffold	2021-06-15	JAHLJE01	119	SAMN19301478
GCF_023743795.1	ASM2374379v1	Lactococcus lactis		DRD-89					NCBI Prokaryotic Genome Annotation Pipeline (PGAP)	Scaffold	2022-06-15	JAMRVX01	26	SAMN28911183
GCF_026410165.1	12-16-PSH	Lactococcus lactis		12-16-PSH					NCBI Prokaryotic Genome Annotation Pipeline (PGAP)	Scaffold	2022-11-26	JAPMIC01	63	SAMN31807394
GCF_015666905.1	ASM1566690v1	Lactococcus lactis		J1101437_171009_F11					NCBI Prokaryotic Genome Annotation Pipeline (PGAP)	Scaffold	2020-11-23	JADPDD01	71	SAMN15532509
GCF_003838315.1	ASM383831v1	Lactococcus lactis		641-D8					GCF_003838315.1-RS_2024_04_07	Contig	2018-11-26	RAGI01		SAMN10095197
GCF_027676035.1	ASM2767603v1	Lactococcus lactis		UN03-211					NCBI Prokaryotic Genome Annotation Pipeline (PGAP)	Scaffold	2023-01-12	JAQEOY01	44	SAMN31809473
GCF_030361305.1	ASM3036130v1	Lactococcus lactis		TOM.142					NCBI Prokaryotic Genome Annotation Pipeline (PGAP)	Contig	2023-06-27	JAUCAE01		SAMN35776880
GCF_025186445.1	ASM2518644v1	Lactococcus lactis		CIRM-BIA 251					NCBI Prokaryotic Genome Annotation Pipeline (PGAP)	Contig	2022-09-13	RIVK01		SAMN10365666
GCF_003841285.1	ASM384128v1	Lactococcus lactis		L98-E2					GCF_003841285.1-RS_2024_04_04	Scaffold	2018-11-26	RAGO01	65	SAMN10095191
GCF_003839705.1	ASM383970v1	Lactococcus lactis		L81					GCF_003839705.1-RS_2024_04_07	Scaffold	2018-11-26	RAGW01	73	SAMN10095183
GCF_025188745.1	ASM2518874v1	Lactococcus lactis		CIRM-BIA 1973					NCBI Prokaryotic Genome Annotation Pipeline (PGAP)	Contig	2022-09-13	RILK01		SAMN10365560
GCF_027674205.1	ASM2767420v1	Lactococcus lactis		AM113-125					NCBI Prokaryotic Genome Annotation Pipeline (PGAP)	Scaffold	2023-01-11	JAQDVK01	53	SAMN31808961
GCF_002277015.1	ASM227701v1	Lactococcus lactis		Olga-2					NCBI Prokaryotic Genome Annotation Pipeline (PGAP)	Contig	2017-08-29	NCXG01		SAMN06718475
GCF_027674325.1	ASM2767432v1	Lactococcus lactis		AM113-102					NCBI Prokaryotic Genome Annotation Pipeline (PGAP)	Scaffold	2023-01-11	JAQDVD01	64	SAMN31808954
GCF_023744055.1	ASM2374405v1	Lactococcus lactis		DRD-122					NCBI Prokaryotic Genome Annotation Pipeline (PGAP)	Scaffold	2022-06-15	JAMRVW01	30	SAMN28911184
GCF_027688475.1	ASM2768847v1	Lactococcus lactis		AF03-11					NCBI Prokaryotic Genome Annotation Pipeline (PGAP)	Scaffold	2023-01-12	JAQCOU01	54	SAMN31807700
GCF_023744195.1	ASM2374419v1	Lactococcus lactis		DRD-134					NCBI Prokaryotic Genome Annotation Pipeline (PGAP)	Scaffold	2022-06-15	JAMRVU01	31	SAMN28911186
GCF_000759595.1	ASM75959v1	Lactococcus lactis		Bpl1					NCBI Prokaryotic Genome Annotation Pipeline (PGAP)	Contig	2014-09-29	JRFX01		SAMN02900673
GCF_003841315.1	ASM384131v1	Lactococcus lactis		L98-C1					GCF_003841315.1-RS_2024_04_04	Contig	2018-11-26	RAGP01		SAMN10095190
GCF_027706885.1	ASM2770688v1	Lactococcus lactis		DRD-205					NCBI Prokaryotic Genome Annotation Pipeline (PGAP)	Scaffold	2023-01-11	JAQGDB01	25	SAMN32600193
GCF_025133055.1	ASM2513305v1	Lactococcus lactis		756					NCBI Prokaryotic Genome Annotation Pipeline (PGAP)	Contig	2022-09-10	RIGH01		SAMN10365127
GCF_030361265.1	ASM3036126v1	Lactococcus lactis		TOM.117					NCBI Prokaryotic Genome Annotation Pipeline (PGAP)	Contig	2023-06-27	JAUCAD01		SAMN35776879
GCF_030005395.1	ASM3000539v1	Lactococcus lactis		CHLL-LB02					GCF_030005395.1-RS_2024_05_14	Scaffold	2023-05-12	JARUVV01	68	SAMN34041186
GCF_014830215.1	Llact	Lactococcus lactis		RJAA.1(a)					NCBI Prokaryotic Genome Annotation Pipeline (PGAP)	Contig	2020-09-30	QSNO01		SAMN09762740
GCF_023744485.1	ASM2374448v1	Lactococcus lactis		DRD-132					NCBI Prokaryotic Genome Annotation Pipeline (PGAP)	Scaffold	2022-06-15	JAMRVV01	27	SAMN28911185
GCF_030360785.1	ASM3036078v1	Lactococcus lactis		TOM.12.17					NCBI Prokaryotic Genome Annotation Pipeline (PGAP)	Contig	2023-06-27	JAUCBC01		SAMN35776904
GCF_003839715.1	ASM383971v1	Lactococcus lactis		L98					GCF_003839715.1-RS_2024_04_04	Scaffold	2018-11-26	RAGQ01	81	SAMN10095189
GCF_030360865.1	ASM3036086v1	Lactococcus lactis		TOM.275					NCBI Prokaryotic Genome Annotation Pipeline (PGAP)	Contig	2023-06-27	JAUCAY01		SAMN35776900
GCF_025189215.1	ASM2518921v1	Lactococcus lactis		CIRM-BIA 1578					NCBI Prokaryotic Genome Annotation Pipeline (PGAP)	Contig	2022-09-13	RIMO01		SAMN10365528
GCF_030005425.1	ASM3000542v1	Lactococcus lactis		CHLL-LB01					GCF_030005425.1-RS_2024_05_14	Scaffold	2023-05-12	JARUVU01	79	SAMN34041185
GCF_005146285.1	ASM514628v1	Lactococcus lactis		CH_LC01					GCF_005146285.1-RS_2024_05_20	Scaffold	2019-05-05	SSHI01	118	SAMN11382797
GCF_030360805.1	ASM3036080v1	Lactococcus lactis		TOM.330					NCBI Prokaryotic Genome Annotation Pipeline (PGAP)	Contig	2023-06-27	JAUCBB01		SAMN35776903
GCF_025132985.1	ASM2513298v1	Lactococcus lactis		1040					NCBI Prokaryotic Genome Annotation Pipeline (PGAP)	Contig	2022-09-10	RIGD01		SAMN10365131
GCF_007109175.1	ASM710917v1	Lactococcus lactis		M1734.1					NCBI Prokaryotic Genome Annotation Pipeline (PGAP)	Contig	2019-07-17	VJWU01		SAMN12234806
GCF_016649155.1	ASM1664915v1	Lactococcus lactis		LB6					GCF_016649155.1-RS_2024_04_10	Contig	2021-01-15	JADBCE01		SAMN16383064
GCF_030361205.1	ASM3036120v1	Lactococcus lactis		TOM.167					NCBI Prokaryotic Genome Annotation Pipeline (PGAP)	Contig	2023-06-27	JAUCAF01		SAMN35776881
GCF_025188905.1	ASM2518890v1	Lactococcus lactis		CIRM-BIA 1215					NCBI Prokaryotic Genome Annotation Pipeline (PGAP)	Contig	2022-09-13	RILQ01		SAMN10365553
GCF_030361055.1	ASM3036105v1	Lactococcus lactis		TOM.34					NCBI Prokaryotic Genome Annotation Pipeline (PGAP)	Contig	2023-06-27	JAUCAO01		SAMN35776890
GCF_036850845.1	ASM3685084v1	Lactococcus lactis		F1-M17-P					NCBI Prokaryotic Genome Annotation Pipeline (PGAP)	Contig	2024-02-23	JAXHQB01		SAMN38512585
GCF_025132885.1	ASM2513288v1	Lactococcus lactis		1102					NCBI Prokaryotic Genome Annotation Pipeline (PGAP)	Contig	2022-09-10	RIGB01		SAMN10365134
GCF_030360955.1	ASM3036095v1	Lactococcus lactis		TOM.130					NCBI Prokaryotic Genome Annotation Pipeline (PGAP)	Contig	2023-06-27	JAUCAU01		SAMN35776896
GCF_025189165.1	ASM2518916v1	Lactococcus lactis		CIRM-BIA 1562					NCBI Prokaryotic Genome Annotation Pipeline (PGAP)	Contig	2022-09-13	RIMK01		SAMN10365532
GCF_030005445.1	ASM3000544v1	Lactococcus lactis		CHLLm1					GCF_030005445.1-RS_2024_05_14	Scaffold	2023-05-12	JARUVS01	96	SAMN34041183
GCF_025189105.1	ASM2518910v1	Lactococcus lactis		CIRM-BIA 1577					NCBI Prokaryotic Genome Annotation Pipeline (PGAP)	Contig	2022-09-13	RIMG01		SAMN10365536
GCF_020553675.1	ASM2055367v1	Lactococcus lactis		MSK.18.79					NCBI Prokaryotic Genome Annotation Pipeline (PGAP)	Contig	2021-10-25	JAJCGA01		SAMN22165187
GCF_010974735.1	ASM1097473v1	Lactococcus lactis		MS22337					GCF_010974735.1-RS_2024_04_10	Scaffold	2020-02-22	WWDK01	233	SAMN13701540
GCF_030360945.1	ASM3036094v1	Lactococcus lactis		TOM.108					NCBI Prokaryotic Genome Annotation Pipeline (PGAP)	Contig	2023-06-27	JAUCAR01		SAMN35776893
GCF_030360905.1	ASM3036090v1	Lactococcus lactis		TOM.272					NCBI Prokaryotic Genome Annotation Pipeline (PGAP)	Contig	2023-06-27	JAUCAX01		SAMN35776899
GCF_025189175.1	ASM2518917v1	Lactococcus lactis		CIRM-BIA 77					NCBI Prokaryotic Genome Annotation Pipeline (PGAP)	Contig	2022-09-13	RIMJ01		SAMN10365533
GCF_025133065.1	ASM2513306v1	Lactococcus lactis		754					NCBI Prokaryotic Genome Annotation Pipeline (PGAP)	Contig	2022-09-10	RIGI01		SAMN10365126
GCF_025189125.1	ASM2518912v1	Lactococcus lactis		CIRM-BIA 1217					NCBI Prokaryotic Genome Annotation Pipeline (PGAP)	Contig	2022-09-13	RIMI01		SAMN10365534
GCF_025189085.1	ASM2518908v1	Lactococcus lactis		CIRM-BIA 851					NCBI Prokaryotic Genome Annotation Pipeline (PGAP)	Contig	2022-09-13	RIMF01		SAMN10365537
GCF_025189145.1	ASM2518914v1	Lactococcus lactis		CIRM-BIA 1572					NCBI Prokaryotic Genome Annotation Pipeline (PGAP)	Contig	2022-09-13	RIMH01		SAMN10365535
GCF_025133095.1	ASM2513309v1	Lactococcus lactis		752					NCBI Prokaryotic Genome Annotation Pipeline (PGAP)	Contig	2022-09-10	RIGJ01		SAMN10365125
GCF_025189005.1	ASM2518900v1	Lactococcus lactis		CIRM-BIA 1210					NCBI Prokaryotic Genome Annotation Pipeline (PGAP)	Contig	2022-09-13	RIMA01		SAMN10365543
GCF_025188925.1	ASM2518892v1	Lactococcus lactis		CIRM-BIA 1211					NCBI Prokaryotic Genome Annotation Pipeline (PGAP)	Contig	2022-09-13	RILV01		SAMN10365548
GCF_010974745.1	ASM1097474v1	Lactococcus lactis		MS22314					GCF_010974745.1-RS_2024_04_10	Scaffold	2020-02-22	WWDH01	236	SAMN13701543
GCF_025133015.1	ASM2513301v1	Lactococcus lactis		1034					NCBI Prokaryotic Genome Annotation Pipeline (PGAP)	Contig	2022-09-10	RIGF01		SAMN10365129
GCF_025132965.1	ASM2513296v1	Lactococcus lactis		1037					NCBI Prokaryotic Genome Annotation Pipeline (PGAP)	Contig	2022-09-10	RIGE01		SAMN10365130
GCF_025188885.1	ASM2518888v1	Lactococcus lactis		CIRM-BIA 637					NCBI Prokaryotic Genome Annotation Pipeline (PGAP)	Contig	2022-09-13	RILR01		SAMN10365552
GCF_900240935.1	CF102	Lactococcus lactis					CF102		NCBI Prokaryotic Genome Annotation Pipeline (PGAP)	Contig	2018-01-02	OESF01		SAMEA104417303
GCF_009741875.1	ASM974187v1	Lactococcus lactis		LL_AVK					NCBI Prokaryotic Genome Annotation Pipeline (PGAP)	Contig	2019-12-11	WPCM01		SAMN13198263
GCF_036867685.1	ASM3686768v1	Lactococcus lactis		Lc 21.1					NCBI Prokaryotic Genome Annotation Pipeline (PGAP)	Contig	2024-02-25	JBAJIE01		SAMN39095001
GCF_003838425.1	ASM383842v1	Lactococcus lactis		IPLA729					GCF_003838425.1-RS_2024_04_05	Scaffold	2018-11-26	RAGH01	88	SAMN10095198
GCF_025188965.1	ASM2518896v1	Lactococcus lactis		CIRM-BIA 633					NCBI Prokaryotic Genome Annotation Pipeline (PGAP)	Contig	2022-09-13	RILZ01		SAMN10365544
GCF_025188855.1	ASM2518885v1	Lactococcus lactis		CIRM-BIA 639					NCBI Prokaryotic Genome Annotation Pipeline (PGAP)	Contig	2022-09-13	RILN01		SAMN10365556
GCF_030360985.1	ASM3036098v1	Lactococcus lactis		TOM.126					NCBI Prokaryotic Genome Annotation Pipeline (PGAP)	Contig	2023-06-27	JAUCAT01		SAMN35776895
GCF_025188985.1	ASM2518898v1	Lactococcus lactis		CIRM-BIA 88					NCBI Prokaryotic Genome Annotation Pipeline (PGAP)	Contig	2022-09-13	RILX01		SAMN10365546
GCF_900240925.1	CF106	Lactococcus lactis					CF106		NCBI Prokaryotic Genome Annotation Pipeline (PGAP)	Scaffold	2018-01-02	OESH01	91	SAMEA104417307
GCF_025188735.1	ASM2518873v1	Lactococcus lactis		CIRM-BIA 852					NCBI Prokaryotic Genome Annotation Pipeline (PGAP)	Scaffold	2022-09-13	RIVQ01	214	SAMN10365563
GCF_007097605.1	ASM709760v1	Lactococcus lactis		M1712.1					NCBI Prokaryotic Genome Annotation Pipeline (PGAP)	Contig	2019-07-17	VJWT01		SAMN12234805
GCF_010974775.1	ASM1097477v1	Lactococcus lactis		MS22336					GCF_010974775.1-RS_2024_04_10	Scaffold	2020-02-22	WWDJ01	273	SAMN13701541
GCF_022509735.1	ASM2250973v1	Lactococcus lactis		EIP07A					GCF_022509735.1-RS_2024_04_08	Contig	2022-03-07	JAJTVI01		SAMN24436843
GCF_022509285.1	ASM2250928v1	Lactococcus lactis		QAULLNA8					GCF_022509285.1-RS_2024_04_08	Scaffold	2022-03-07	JAJAPA01	151	SAMN20114180
GCF_007096405.1	ASM709640v1	Lactococcus lactis		M1710.1					NCBI Prokaryotic Genome Annotation Pipeline (PGAP)	Contig	2019-07-17	VJWS01		SAMN12234804
GCF_025189235.1	ASM2518923v1	Lactococcus lactis		CIRM-BIA 46					NCBI Prokaryotic Genome Annotation Pipeline (PGAP)	Contig	2022-09-13	RIMP01		SAMN10365527
GCF_025188935.1	ASM2518893v1	Lactococcus lactis		CIRM-BIA 635					NCBI Prokaryotic Genome Annotation Pipeline (PGAP)	Contig	2022-09-13	RILW01		SAMN10365547
GCF_025189025.1	ASM2518902v1	Lactococcus lactis		CIRM-BIA 1216					NCBI Prokaryotic Genome Annotation Pipeline (PGAP)	Contig	2022-09-13	RIMB01		SAMN10365542
GCF_900240855.1	CF101	Lactococcus lactis					CF101		NCBI Prokaryotic Genome Annotation Pipeline (PGAP)	Contig	2018-01-02	OESP01		SAMEA104417302
GCF_900240865.1	CF105	Lactococcus lactis					CF105		NCBI Prokaryotic Genome Annotation Pipeline (PGAP)	Contig	2018-01-02	OESD01		SAMEA104417306
GCF_900240905.1	CF103	Lactococcus lactis					CF103		NCBI Prokaryotic Genome Annotation Pipeline (PGAP)	Contig	2018-01-02	OESN01		SAMEA104417304
GCF_900248205.1	ASM90024820v2	Lactococcus lactis					Lactococcus lactis		NCBI Prokaryotic Genome Annotation Pipeline (PGAP)	Contig	2018-05-30	OGTW02		SAMEA104458535
GCF_900240885.1	CF107	Lactococcus lactis					CF107		NCBI Prokaryotic Genome Annotation Pipeline (PGAP)	Contig	2018-01-02	OESM01		SAMEA104417308
GCF_010974785.1	ASM1097478v1	Lactococcus lactis		MS22333					GCF_010974785.1-RS_2024_04_10	Scaffold	2020-02-22	WWDI01	340	SAMN13701542
GCF_900240965.1	CF104	Lactococcus lactis					CF104		NCBI Prokaryotic Genome Annotation Pipeline (PGAP)	Contig	2018-01-02	OESK01		SAMEA104417305
GCF_003841395.1	ASM384139v1	Lactococcus lactis		L62					GCF_003841395.1-RS_2024_04_07	Contig	2018-11-26	RAGT01		SAMN10095186
GCF_000703145.1	ASM70314v1	Lactococcus lactis subsp. lactis		511					NCBI Prokaryotic Genome Annotation Pipeline (PGAP)	Contig	2014-06-11	JNLP01		SAMN02841213
GCF_038149605.1	ASM3814960v1	Lactococcus lactis subsp. lactis		DOME 6301					GCF_038149605.1-RS_2024_04_17	Contig	2024-04-15	JBBVGU01		SAMN40716561
GCF_002866835.1	ASM286683v1	Lactococcus lactis subsp. lactis		WFLU12					GCF_002866835.1-RS_2024_03_30	Contig	2018-01-08	PKRZ01		SAMN08212045
GCF_006351065.1	ASM635106v1	Lactococcus lactis subsp. lactis		DPC 6756					NCBI Prokaryotic Genome Annotation Pipeline (PGAP)	Contig	2019-06-15	VERX01		SAMN11960007
GCF_037075595.1	ASM3707559v1	Lactococcus lactis subsp. lactis		TolaII67					NCBI Prokaryotic Genome Annotation Pipeline (PGAP)	Contig	2024-03-08	JAHIBR01		SAMN19467999
GCF_034104945.1	ASM3410494v1	Lactococcus lactis subsp. lactis		LBC11					NCBI Prokaryotic Genome Annotation Pipeline (PGAP)	Contig	2023-12-05	JAXGGJ01		SAMN38395250
GCF_925281505.1	IM145	Lactococcus lactis subsp. lactis					IM145		NCBI Prokaryotic Genome Annotation Pipeline (PGAP)	Contig	2022-06-14	CAKMAO01		SAMEA11998753
GCF_013249195.1	ASM1324919v1	Lactococcus lactis subsp. lactis		BIO6722					NCBI Prokaryotic Genome Annotation Pipeline (PGAP)	Contig	2020-06-02	JABRBQ01		SAMN14848238
GCF_037075525.1	ASM3707552v1	Lactococcus lactis subsp. lactis		Douc25					NCBI Prokaryotic Genome Annotation Pipeline (PGAP)	Contig	2024-03-08	JAHIBN01		SAMN19461842
GCF_925292645.1	IM1325	Lactococcus lactis subsp. lactis					IM1325		NCBI Prokaryotic Genome Annotation Pipeline (PGAP)	Contig	2022-06-14	CAKMBS01		SAMEA11998754
GCF_037075465.1	ASM3707546v1	Lactococcus lactis subsp. lactis		Tola48					NCBI Prokaryotic Genome Annotation Pipeline (PGAP)	Contig	2024-03-08	JAHHWU01		SAMN19461839
GCF_005864305.1	ASM586430v1	Lactococcus lactis subsp. lactis		FAM 17927					GCF_005864305.1-RS_2024_05_20	Contig	2019-05-23	VBTB01		SAMN11653947
GCF_001456725.1	ASM145672v1	Lactococcus lactis subsp. lactis		KF134					NCBI Prokaryotic Genome Annotation Pipeline (PGAP)	Contig	2015-12-04	LKLJ01		SAMN04026622
GCF_032923335.1	ASM3292333v1	Lactococcus lactis subsp. lactis		RTIII_5_1_8					NCBI Prokaryotic Genome Annotation Pipeline (PGAP)	Contig	2023-10-23	JAVKYZ01		SAMN37323978
GCF_925288765.1	IM143	Lactococcus lactis subsp. lactis					IM143		NCBI Prokaryotic Genome Annotation Pipeline (PGAP)	Contig	2022-06-14	CAKMBL01		SAMEA11998752
GCF_018195735.1	ASM1819573v1	Lactococcus lactis subsp. lactis		LEY13					GCF_018195735.1-RS_2024_04_05	Contig	2021-04-28	WUAY01		SAMN13634617
GCF_018195775.1	ASM1819577v1	Lactococcus lactis subsp. lactis		LEY12					GCF_018195775.1-RS_2024_04_26	Contig	2021-04-28	WUAZ01		SAMN13634616
GCF_018195805.1	ASM1819580v1	Lactococcus lactis subsp. lactis		LEY11					GCF_018195805.1-RS_2024_04_26	Contig	2021-04-28	WUBA01		SAMN13634615
GCF_001456595.1	ASM145659v1	Lactococcus lactis subsp. lactis		KF196					NCBI Prokaryotic Genome Annotation Pipeline (PGAP)	Contig	2015-12-04	LKLL01		SAMN04026624
GCF_018320725.1	ASM1832072v1	Lactococcus lactis subsp. lactis		Lac3					NCBI Prokaryotic Genome Annotation Pipeline (PGAP)	Contig	2021-05-10	JAGRPZ01		SAMN18740314
GCF_001456455.1	ASM145645v1	Lactococcus lactis subsp. lactis		E34					NCBI Prokaryotic Genome Annotation Pipeline (PGAP)	Contig	2015-12-04	LKLD01		SAMN04023369
GCF_925282515.1	IM1326	Lactococcus lactis subsp. lactis					IM1326		NCBI Prokaryotic Genome Annotation Pipeline (PGAP)	Contig	2022-06-14	CAKMAV01		SAMEA11998755
GCF_001456755.1	ASM145675v1	Lactococcus lactis subsp. lactis		KF201					NCBI Prokaryotic Genome Annotation Pipeline (PGAP)	Contig	2015-12-04	LKLM01		SAMN04026626
GCF_025128885.1	ASM2512888v1	Lactococcus lactis subsp. lactis		EIP26B					NCBI Prokaryotic Genome Annotation Pipeline (PGAP)	Contig	2022-09-10	RIDY01		SAMN10365191
GCF_025128875.1	ASM2512887v1	Lactococcus lactis subsp. lactis		EIP25C					NCBI Prokaryotic Genome Annotation Pipeline (PGAP)	Contig	2022-09-10	RIDW01		SAMN10365193
GCF_001456615.1	ASM145661v1	Lactococcus lactis subsp. lactis		KF282					NCBI Prokaryotic Genome Annotation Pipeline (PGAP)	Contig	2015-12-04	LKLN01		SAMN04026627
GCF_001456775.1	ASM145677v1	Lactococcus lactis subsp. lactis		Li-1					NCBI Prokaryotic Genome Annotation Pipeline (PGAP)	Contig	2015-12-04	LKLO01		SAMN04026632
GCF_001456675.1	ASM145667v1	Lactococcus lactis subsp. lactis		LMG9446					NCBI Prokaryotic Genome Annotation Pipeline (PGAP)	Contig	2015-12-04	LKLR01		SAMN04026638
GCF_018195745.1	ASM1819574v1	Lactococcus lactis subsp. lactis		LEY6					GCF_018195745.1-RS_2024_04_26	Contig	2021-04-28	WUBD01		SAMN13634154
GCF_018195795.1	ASM1819579v1	Lactococcus lactis subsp. lactis		LEY8					GCF_018195795.1-RS_2024_04_10	Contig	2021-04-28	WUBB01		SAMN13634590
GCF_003594665.1	ASM359466v1	Lactococcus lactis subsp. lactis		W8					NCBI Prokaryotic Genome Annotation Pipeline (PGAP)	Contig	2018-09-24	QYRO01		SAMN10060441
GCF_018195835.1	ASM1819583v1	Lactococcus lactis subsp. lactis		LEY7					GCF_018195835.1-RS_2024_04_10	Contig	2021-04-28	WUBC01		SAMN13634584
GCF_001456495.1	ASM145649v1	Lactococcus lactis subsp. lactis		KF7					NCBI Prokaryotic Genome Annotation Pipeline (PGAP)	Contig	2015-12-04	LKLG01		SAMN04023372
GCF_925301855.1	IM1409	Lactococcus lactis subsp. lactis					IM1409		NCBI Prokaryotic Genome Annotation Pipeline (PGAP)	Contig	2022-06-14	CAKMCT01		SAMEA12009038
GCF_025128765.1	ASM2512876v1	Lactococcus lactis subsp. lactis		NCDO1867					NCBI Prokaryotic Genome Annotation Pipeline (PGAP)	Contig	2022-09-10	RIDR01		SAMN10365198
GCF_025128675.1	ASM2512867v1	Lactococcus lactis subsp. lactis		EIP13J					NCBI Prokaryotic Genome Annotation Pipeline (PGAP)	Contig	2022-09-10	RIDM01		SAMN10365204
GCF_001456525.1	ASM145652v1	Lactococcus lactis subsp. lactis		K337					NCBI Prokaryotic Genome Annotation Pipeline (PGAP)	Contig	2015-12-04	LKLF01		SAMN04023371
GCF_037075625.1	ASM3707562v1	Lactococcus lactis subsp. lactis		Tempeh6L					NCBI Prokaryotic Genome Annotation Pipeline (PGAP)	Contig	2024-03-08	JAHIBT01		SAMN19468003
GCF_025130825.1	ASM2513082v1	Lactococcus lactis subsp. lactis		EIP20F					NCBI Prokaryotic Genome Annotation Pipeline (PGAP)	Contig	2022-09-10	RIEB01		SAMN10365188
GCF_025128595.1	ASM2512859v1	Lactococcus lactis subsp. lactis		NCDO2125					NCBI Prokaryotic Genome Annotation Pipeline (PGAP)	Contig	2022-09-10	RIDJ01		SAMN10365207
GCF_025128755.1	ASM2512875v1	Lactococcus lactis subsp. lactis		EIP19F					NCBI Prokaryotic Genome Annotation Pipeline (PGAP)	Contig	2022-09-10	RIDS01		SAMN10365197
GCF_037075705.1	ASM3707570v1	Lactococcus lactis subsp. lactis		Tempeh 5N					NCBI Prokaryotic Genome Annotation Pipeline (PGAP)	Contig	2024-03-08	JALBVA01		SAMN26665616
GCF_009885055.1	ASM988505v1	Lactococcus lactis subsp. lactis		ATCC 11454					NCBI Prokaryotic Genome Annotation Pipeline (PGAP)	Scaffold	2020-01-14	MSFJ01	91	SAMN06166710
GCF_025130865.1	ASM2513086v1	Lactococcus lactis subsp. lactis		UCMA5716					NCBI Prokaryotic Genome Annotation Pipeline (PGAP)	Contig	2022-09-10	RIEE01		SAMN10365185
GCF_001984785.1	ASM198478v1	Lactococcus lactis subsp. lactis		LMG 19460					NCBI Prokaryotic Genome Annotation Pipeline (PGAP)	Contig	2017-02-05	MUBH01		SAMN06277565
GCF_037075645.1	ASM3707564v1	Lactococcus lactis subsp. lactis		Tome1F					NCBI Prokaryotic Genome Annotation Pipeline (PGAP)	Contig	2024-03-08	JAHIBU01		SAMN19468004
GCF_015714805.1	ASM1571480v1	Lactococcus lactis subsp. lactis		E124					NCBI Prokaryotic Genome Annotation Pipeline (PGAP)	Contig	2020-12-02	WBOV01		SAMN12276573
GCF_025130855.1	ASM2513085v1	Lactococcus lactis subsp. lactis		EIP43B					NCBI Prokaryotic Genome Annotation Pipeline (PGAP)	Contig	2022-09-10	RIEC01		SAMN10365187
GCF_037075545.1	ASM3707554v1	Lactococcus lactis subsp. lactis		Tome2F					NCBI Prokaryotic Genome Annotation Pipeline (PGAP)	Contig	2024-03-08	JAHIBM01		SAMN19461840
GCF_025128935.1	ASM2512893v1	Lactococcus lactis subsp. lactis		EIP08A					NCBI Prokaryotic Genome Annotation Pipeline (PGAP)	Contig	2022-09-10	RIEA01		SAMN10365189
GCF_025128715.1	ASM2512871v1	Lactococcus lactis subsp. lactis		NCDO2727					NCBI Prokaryotic Genome Annotation Pipeline (PGAP)	Contig	2022-09-10	RIDP01		SAMN10365200
GCF_001456835.1	ASM145683v1	Lactococcus lactis subsp. lactis		N42					NCBI Prokaryotic Genome Annotation Pipeline (PGAP)	Contig	2015-12-04	LKLW01		SAMN04026653
GCF_025128655.1	ASM2512865v1	Lactococcus lactis subsp. lactis		S188					NCBI Prokaryotic Genome Annotation Pipeline (PGAP)	Contig	2022-09-10	RIDO01		SAMN10365201
GCF_009662085.1	ASM966208v1	Lactococcus lactis subsp. lactis		Bu2-60					NCBI Prokaryotic Genome Annotation Pipeline (PGAP)	Contig	2019-11-13	WJUP01		SAMN13152590
GCF_001456545.1	ASM145654v1	Lactococcus lactis subsp. lactis		KF67					NCBI Prokaryotic Genome Annotation Pipeline (PGAP)	Contig	2015-12-04	LKLI01		SAMN04026621
GCF_009661795.1	ASM966179v1	Lactococcus lactis subsp. lactis		184					NCBI Prokaryotic Genome Annotation Pipeline (PGAP)	Contig	2019-11-13	WJUU01		SAMN13152585
GCF_001456865.1	ASM145686v1	Lactococcus lactis subsp. lactis		NCDO895					NCBI Prokaryotic Genome Annotation Pipeline (PGAP)	Contig	2015-12-04	LKLX01		SAMN04026654
GCF_025128915.1	ASM2512891v1	Lactococcus lactis subsp. lactis		EIP03C					NCBI Prokaryotic Genome Annotation Pipeline (PGAP)	Contig	2022-09-10	RIDZ01		SAMN10365190
GCF_009662075.1	ASM966207v1	Lactococcus lactis subsp. lactis		C10					NCBI Prokaryotic Genome Annotation Pipeline (PGAP)	Contig	2019-11-13	WJUR01		SAMN13152588
GCF_025128855.1	ASM2512885v1	Lactococcus lactis subsp. lactis		EIP19S					NCBI Prokaryotic Genome Annotation Pipeline (PGAP)	Contig	2022-09-10	RIDX01		SAMN10365192
GCF_900291885.1	CF112	Lactococcus lactis subsp. lactis		CF112					NCBI Prokaryotic Genome Annotation Pipeline (PGAP)	Contig	2018-02-26	OLMC01		SAMEA104606057
GCF_037075485.1	ASM3707548v1	Lactococcus lactis subsp. lactis		Tome1A					NCBI Prokaryotic Genome Annotation Pipeline (PGAP)	Contig	2024-03-08	JAHIBO01		SAMN19467971
GCF_025128785.1	ASM2512878v1	Lactococcus lactis subsp. lactis		EIP13I					NCBI Prokaryotic Genome Annotation Pipeline (PGAP)	Contig	2022-09-10	RIDT01		SAMN10365196
GCF_006538925.1	ASM653892v1	Lactococcus lactis subsp. lactis		NBRC 12007					NCBI Prokaryotic Genome Annotation Pipeline (PGAP)	Contig	2019-06-12	BJMA01		SAMD00097153
GCF_001456685.1	ASM145668v1	Lactococcus lactis subsp. lactis		LMG9447					NCBI Prokaryotic Genome Annotation Pipeline (PGAP)	Contig	2015-12-04	LKLS01		SAMN04026639
GCF_900291895.1	CF111	Lactococcus lactis subsp. lactis		CF111					NCBI Prokaryotic Genome Annotation Pipeline (PGAP)	Contig	2018-02-26	OLME01		SAMEA104606056
GCF_001456785.1	ASM145678v1	Lactococcus lactis subsp. lactis		M20					NCBI Prokaryotic Genome Annotation Pipeline (PGAP)	Contig	2015-12-04	LKLU01		SAMN04026641
GCF_009663915.1	ASM966391v1	Lactococcus lactis subsp. lactis		NCDO176					NCBI Prokaryotic Genome Annotation Pipeline (PGAP)	Contig	2019-11-15	WJUL01		SAMN12871692
GCF_025128735.1	ASM2512873v1	Lactococcus lactis subsp. lactis		NCDO2111					NCBI Prokaryotic Genome Annotation Pipeline (PGAP)	Contig	2022-09-10	RIDQ01		SAMN10365199
GCF_009663925.1	ASM966392v1	Lactococcus lactis subsp. lactis		C17					NCBI Prokaryotic Genome Annotation Pipeline (PGAP)	Contig	2019-11-15	WJUK01		SAMN12871693
GCF_009663935.1	ASM966393v1	Lactococcus lactis subsp. lactis		WW4					NCBI Prokaryotic Genome Annotation Pipeline (PGAP)	Contig	2019-11-15	WJUM01		SAMN12871691
GCF_025128615.1	ASM2512861v1	Lactococcus lactis subsp. lactis		CNRZ31					NCBI Prokaryotic Genome Annotation Pipeline (PGAP)	Contig	2022-09-10	RIDK01		SAMN10365206
GCF_025130815.1	ASM2513081v1	Lactococcus lactis subsp. lactis		UCMA5713					NCBI Prokaryotic Genome Annotation Pipeline (PGAP)	Contig	2022-09-10	RIED01		SAMN10365186
GCF_001456855.1	ASM145685v1	Lactococcus lactis subsp. lactis		UC317					NCBI Prokaryotic Genome Annotation Pipeline (PGAP)	Contig	2015-12-04	LKLY01		SAMN04026655
GCF_002563615.1	ASM256361v1	Lactococcus lactis subsp. lactis		ASCC 519					NCBI Prokaryotic Genome Annotation Pipeline (PGAP)	Scaffold	2017-10-17	MUHS01	151	SAMN06226869
GCF_001456505.1	ASM145650v1	Lactococcus lactis subsp. lactis		KF24					NCBI Prokaryotic Genome Annotation Pipeline (PGAP)	Contig	2015-12-04	LKLH01		SAMN04023416
GCF_025128555.1	ASM2512855v1	Lactococcus lactis subsp. lactis		NCDO2738					NCBI Prokaryotic Genome Annotation Pipeline (PGAP)	Contig	2022-09-10	RIDI01		SAMN10365208
GCF_037075635.1	ASM3707563v1	Lactococcus lactis subsp. lactis		Peco9D					NCBI Prokaryotic Genome Annotation Pipeline (PGAP)	Contig	2024-03-08	JAHIBV01		SAMN19468005
GCF_025128645.1	ASM2512864v1	Lactococcus lactis subsp. lactis		S158					NCBI Prokaryotic Genome Annotation Pipeline (PGAP)	Scaffold	2022-09-10	RIDL01	254	SAMN10365205
GCF_001456625.1	ASM145662v1	Lactococcus lactis subsp. lactis		LMG8520					GCF_001456625.1-RS_2024_03_16	Contig	2015-12-04	LKLP01		SAMN04026635
GCF_025128635.1	ASM2512863v1	Lactococcus lactis subsp. lactis		S642					NCBI Prokaryotic Genome Annotation Pipeline (PGAP)	Contig	2022-09-10	RIDN01		SAMN10365202
GCF_001456795.1	ASM145679v1	Lactococcus lactis subsp. lactis		ML8					NCBI Prokaryotic Genome Annotation Pipeline (PGAP)	Contig	2015-12-04	LKLV01		SAMN04026651
GCF_925301915.1	IM1341	Lactococcus lactis subsp. lactis					IM1341		NCBI Prokaryotic Genome Annotation Pipeline (PGAP)	Contig	2022-06-14	CAKMCW01		SAMEA12008947
GCF_001456695.1	ASM145669v1	Lactococcus lactis subsp. lactis		LMG14418					NCBI Prokaryotic Genome Annotation Pipeline (PGAP)	Contig	2015-12-04	LKLT01		SAMN04026640
GCF_029912225.1	ASM2991222v1	Lactococcus lactis subsp. lactis		LL16					GCF_029912225.1-RS_2024_05_01	Contig	2023-05-01	JARHUB01		SAMN33682203
GCF_003627415.1	ASM362741v1	Lactococcus lactis subsp. lactis bv. diacetylactis		S50-1RSS					NCBI Prokaryotic Genome Annotation Pipeline (PGAP)	Contig	2018-10-09	RBVN01		SAMN10167145
GCF_008180075.1	ASM818007v1	Lactococcus lactis subsp. lactis bv. diacetylactis		BGBU1-4					NCBI Prokaryotic Genome Annotation Pipeline (PGAP)	Contig	2019-11-15	VSZN01		SAMN12627231
GCF_001455265.1	ASM145526v1	Lactococcus lactis subsp. lactis bv. diacetylactis		CRL264					NCBI Prokaryotic Genome Annotation Pipeline (PGAP)	Contig	2015-12-02	LKPE01		SAMN04091128
GCF_001622235.1	ASM162223v1	Lactococcus lactis subsp. lactis bv. diacetylactis		DRA4					NCBI Prokaryotic Genome Annotation Pipeline (PGAP)	Contig	2016-04-18	LIWD01		SAMN04010513
GCF_000721865.3	ASM72186v3	Lactococcus lactis subsp. lactis bv. diacetylactis		GL2					GCF_000721865.3-RS_2024_04_10	Scaffold	2016-12-01	JNCC03	48	SAMN02796569
GCF_000493355.1	LL-D1-V1	Lactococcus lactis subsp. lactis Dephy 1		Dephy 1					NCBI Prokaryotic Genome Annotation Pipeline (PGAP)	Scaffold	2013-10-24	CBUJ01	56	SAMEA2272647
GCF_000348965.1	YF11_v1	Lactococcus lactis subsp. lactis YF11		YF11					GCF_000348965.1-RS_2024_03_27	Contig	2013-03-25	APAV01		SAMN02470885
GCF_000786755.1	Llactis1AA59	Lactococcus lactis subsp. lactis 1AA59		1AA59					NCBI Prokaryotic Genome Annotation Pipeline (PGAP)	Contig	2014-11-25	AZQT01		SAMN03220318
GCF_000284735.1	ASM28473v1	Lactococcus lactis subsp. lactis CNCM I-1631		CNCM I-1631					GCF_000284735.1-RS_2024_03_27	Contig	2011-10-28	AGHX01		SAMN02436934
GCF_000488975.1	LD61v1	Lactococcus lactis subsp. lactis bv. diacetylactis str. LD61		LD61					NCBI Prokaryotic Genome Annotation Pipeline (PGAP)	Contig	2013-10-30	AXZK01		SAMN02370934
GCF_000447905.1	LLDT2.01	Lactococcus lactis subsp. lactis bv. diacetylactis str. TIFN2		TIFN2					GCF_000447905.1-RS_2024_04_06	Contig	2013-08-19	ATBF01		SAMN02472113
GCF_000447985.1	LLDT4.01	Lactococcus lactis subsp. lactis bv. diacetylactis str. TIFN4		TIFN4					GCF_000447985.1-RS_2024_04_06	Contig	2013-08-19	ATBD01		SAMN02472114
GCF_003061565.1	ASM306156v1	Lacticaseibacillus rhamnosus		DS17_11					NCBI Prokaryotic Genome Annotation Pipeline (PGAP)	Contig	2018-04-14	QAGW01		SAMN06464110
GCF_031626835.1	ASM3162683v1	Lacticaseibacillus rhamnosus		FUA3185					NCBI Prokaryotic Genome Annotation Pipeline (PGAP)	Scaffold	2023-09-18	JANDJQ01	8	SAMN29421123
GCF_003061605.1	ASM306160v1	Lacticaseibacillus rhamnosus		DS22_11					NCBI Prokaryotic Genome Annotation Pipeline (PGAP)	Contig	2018-04-14	QAGX01		SAMN06464112
GCF_001005625.1	ASM100562v1	Lacticaseibacillus rhamnosus		CNCM-I-3698					GCF_001005625.1-RS_2024_03_21	Contig	2015-05-08	LAZE01		SAMN03465328
GCF_015549085.1	ASM1554908v1	Lacticaseibacillus rhamnosus		1001311H_170123_H11					NCBI Prokaryotic Genome Annotation Pipeline (PGAP)	Scaffold	2020-11-17	JADMYH01	10	SAMN15532621
GCF_013425725.1	ASM1342572v1	Lacticaseibacillus rhamnosus		AMC0712					NCBI Prokaryotic Genome Annotation Pipeline (PGAP)	Scaffold	2020-07-19	JACCKI01	27	SAMN15514048
GCF_028322725.1	ASM2832272v1	Lacticaseibacillus rhamnosus		1001095st1_F3_1001254B_151014					NCBI Prokaryotic Genome Annotation Pipeline (PGAP)	Scaffold	2023-01-30	JAQLVA01	18	SAMN31322651
GCF_026967015.1	ASM2696701v1	Lacticaseibacillus rhamnosus		Lrh_yogurt_D5					NCBI Prokaryotic Genome Annotation Pipeline (PGAP)	Contig	2022-12-17	JAPUCR01		SAMN32062190
GCF_026967075.1	ASM2696707v1	Lacticaseibacillus rhamnosus		Lrh_yogurt_D1					NCBI Prokaryotic Genome Annotation Pipeline (PGAP)	Contig	2022-12-17	JAPUCV01		SAMN32062186
GCF_026967315.1	ASM2696731v1	Lacticaseibacillus rhamnosus		Lrh_yogurt_A5					NCBI Prokaryotic Genome Annotation Pipeline (PGAP)	Contig	2022-12-17	JAPUDI01		SAMN32062173
GCF_026967345.1	ASM2696734v1	Lacticaseibacillus rhamnosus		Lrh_yogurt_A2					NCBI Prokaryotic Genome Annotation Pipeline (PGAP)	Contig	2022-12-17	JAPUDK01		SAMN32062171
GCF_026967395.1	ASM2696739v1	Lacticaseibacillus rhamnosus		Lrh_yogurt_A1					NCBI Prokaryotic Genome Annotation Pipeline (PGAP)	Contig	2022-12-17	JAPUDL01		SAMN32062170
GCF_013425775.1	ASM1342577v1	Lacticaseibacillus rhamnosus		AMC0706					NCBI Prokaryotic Genome Annotation Pipeline (PGAP)	Scaffold	2020-07-19	JACCKH01	27	SAMN15514047
GCF_004798455.1	ASM479845v1	Lacticaseibacillus rhamnosus		UBLR-58					NCBI Prokaryotic Genome Annotation Pipeline (PGAP)	Scaffold	2019-04-16	SSHM01	3	SAMN11370921
GCF_036595825.1	ASM3659582v1	Lacticaseibacillus rhamnosus		SD11					NCBI Prokaryotic Genome Annotation Pipeline (PGAP)	Scaffold	2024-02-13	JAOXMY01	26	SAMN31309354
GCF_002406705.1	ASM240670v1	Lacticaseibacillus rhamnosus		B1					NCBI Prokaryotic Genome Annotation Pipeline (PGAP)	Contig	2017-10-01	NXEU01		SAMN07665580
GCF_009742715.1	ASM974271v1	Lacticaseibacillus rhamnosus		LR_AVK					NCBI Prokaryotic Genome Annotation Pipeline (PGAP)	Contig	2019-12-11	WPCQ01		SAMN13198146
GCF_009679395.1	ASM967939v1	Lacticaseibacillus rhamnosus		BIOML-A3					GCF_009679395.1-RS_2024_04_07	Scaffold	2019-11-20	WKPB01	83	SAMN11946120
GCF_030939245.1	ASM3093924v1	Lacticaseibacillus rhamnosus		NA 1-8					NCBI Prokaryotic Genome Annotation Pipeline (PGAP)	Contig	2023-08-29	JAUJFW01		SAMN36329519
GCF_028878245.1	ASM2887824v1	Lacticaseibacillus rhamnosus		O14					GCF_028878245.1-RS_2024_04_04	Scaffold	2023-02-27	JAJPDR01	39	SAMN23708199
GCF_038039235.1	ASM3803923v1	Lacticaseibacillus rhamnosus		ICIS25					GCF_038039235.1-RS_2024_04_10	Scaffold	2024-04-09	JBBPHR01	121	SAMN40744994
GCF_925301965.1	IM1338	Lacticaseibacillus rhamnosus					IM1338		NCBI Prokaryotic Genome Annotation Pipeline (PGAP)	Contig	2022-06-14	CAKMCV01		SAMEA12007725
GCF_925281845.1	IM1429	Lacticaseibacillus rhamnosus					IM1429		NCBI Prokaryotic Genome Annotation Pipeline (PGAP)	Contig	2022-06-14	CAKMAS01		SAMEA12009035
GCF_003061665.1	ASM306166v1	Lacticaseibacillus rhamnosus		DS12_11					NCBI Prokaryotic Genome Annotation Pipeline (PGAP)	Contig	2018-04-14	QAHB01		SAMN05864076
GCF_009679335.1	ASM967933v1	Lacticaseibacillus rhamnosus		BIOML-A4					GCF_009679335.1-RS_2024_04_07	Scaffold	2019-11-20	WKPA01	72	SAMN11946121
GCF_030286545.1	ASM3028654v1	Lacticaseibacillus rhamnosus		ISO20					NCBI Prokaryotic Genome Annotation Pipeline (PGAP)	Scaffold	2023-06-18	JASVVP01	26	SAMN35721675
GCF_005864245.1	ASM586424v1	Lacticaseibacillus rhamnosus		FAM 20558					NCBI Prokaryotic Genome Annotation Pipeline (PGAP)	Scaffold	2019-05-23	VBSZ01	49	SAMN11653945
GCF_027857655.1	ASM2785765v1	Lacticaseibacillus rhamnosus		lbd85-1					NCBI Prokaryotic Genome Annotation Pipeline (PGAP)	Contig	2023-01-15	JAQIFK01		SAMN32612941
GCF_027857665.1	ASM2785766v1	Lacticaseibacillus rhamnosus		lbd330					NCBI Prokaryotic Genome Annotation Pipeline (PGAP)	Contig	2023-01-15	JAQIFJ01		SAMN32612940
GCF_027857695.1	ASM2785769v1	Lacticaseibacillus rhamnosus		lbr152					NCBI Prokaryotic Genome Annotation Pipeline (PGAP)	Contig	2023-01-15	JAQIFH01		SAMN32612938
GCF_027857735.1	ASM2785773v1	Lacticaseibacillus rhamnosus		lbr108					NCBI Prokaryotic Genome Annotation Pipeline (PGAP)	Contig	2023-01-15	JAQIFF01		SAMN32612936
GCF_027857715.1	ASM2785771v1	Lacticaseibacillus rhamnosus		lbr105					NCBI Prokaryotic Genome Annotation Pipeline (PGAP)	Contig	2023-01-15	JAQIFE01		SAMN32612935
GCF_003052925.1	ASM305292v1	Lacticaseibacillus rhamnosus		DS18_11					NCBI Prokaryotic Genome Annotation Pipeline (PGAP)	Contig	2018-04-17	QAZH01		SAMN06464111
GCF_925285305.1	IM561	Lacticaseibacillus rhamnosus					IM561		NCBI Prokaryotic Genome Annotation Pipeline (PGAP)	Contig	2022-06-14	CAKMBE01		SAMEA12007163
GCF_003052985.1	ASM305298v1	Lacticaseibacillus rhamnosus		DS3_11					NCBI Prokaryotic Genome Annotation Pipeline (PGAP)	Contig	2018-04-17	QAZJ01		SAMN05864073
GCF_003061625.1	ASM306162v1	Lacticaseibacillus rhamnosus		DS9_11					NCBI Prokaryotic Genome Annotation Pipeline (PGAP)	Contig	2018-04-14	QAGY01		SAMN05864075
GCF_026966975.1	ASM2696697v1	Lacticaseibacillus rhamnosus		Lrh_yogurt_D6					NCBI Prokaryotic Genome Annotation Pipeline (PGAP)	Contig	2022-12-17	JAPUCQ01		SAMN32062191
GCF_026967025.1	ASM2696702v1	Lacticaseibacillus rhamnosus		Lrh_yogurt_D3					NCBI Prokaryotic Genome Annotation Pipeline (PGAP)	Contig	2022-12-17	JAPUCT01		SAMN32062188
GCF_026967035.1	ASM2696703v1	Lacticaseibacillus rhamnosus		Lrh_yogurt_D2					NCBI Prokaryotic Genome Annotation Pipeline (PGAP)	Contig	2022-12-17	JAPUCU01		SAMN32062187
GCF_029269765.1	ASM2926976v1	Lacticaseibacillus rhamnosus		ERKN4					GCF_029269765.1-RS_2024_03_31	Contig	2023-03-19	JARJCO01		SAMN33714532
GCF_027857765.1	ASM2785776v1	Lacticaseibacillus rhamnosus		lbr154					NCBI Prokaryotic Genome Annotation Pipeline (PGAP)	Contig	2023-01-15	JAQIFI01		SAMN32612939
GCF_002103185.1	ASM210318v1	Lacticaseibacillus rhamnosus		Lrh47					NCBI Prokaryotic Genome Annotation Pipeline (PGAP)	Contig	2017-04-21	LPNV01		SAMN03769466
GCF_015558325.1	ASM1555832v1	Lacticaseibacillus rhamnosus		1001287B_170213_A1					NCBI Prokaryotic Genome Annotation Pipeline (PGAP)	Scaffold	2020-11-17	JADMNT01	21	SAMN15532931
GCF_027857795.1	ASM2785779v1	Lacticaseibacillus rhamnosus		lbr136					NCBI Prokaryotic Genome Annotation Pipeline (PGAP)	Contig	2023-01-15	JAQIFG01		SAMN32612937
GCF_026966995.1	ASM2696699v1	Lacticaseibacillus rhamnosus		Lrh_yogurt_D4					NCBI Prokaryotic Genome Annotation Pipeline (PGAP)	Contig	2022-12-17	JAPUCS01		SAMN32062189
GCF_026967355.1	ASM2696735v1	Lacticaseibacillus rhamnosus		Lrh_yogurt_A4					NCBI Prokaryotic Genome Annotation Pipeline (PGAP)	Contig	2022-12-17	JAPUDJ01		SAMN32062172
GCF_018458775.1	ASM1845877v1	Lacticaseibacillus rhamnosus		RAB2019A					NCBI Prokaryotic Genome Annotation Pipeline (PGAP)	Scaffold	2021-05-24	JAGGIO01	138	SAMN18473070
GCF_022509255.1	ASM2250925v1	Lacticaseibacillus rhamnosus		QAULRN2					NCBI Prokaryotic Genome Annotation Pipeline (PGAP)	Scaffold	2022-03-07	JAJAOZ01	138	SAMN20114179
GCF_030224725.1	ASM3022472v1	Lacticaseibacillus rhamnosus		UMB1351B					NCBI Prokaryotic Genome Annotation Pipeline (PGAP)	Contig	2023-06-07	JASOUW01		SAMN34998765
GCF_024718295.1	ASM2471829v1	Lacticaseibacillus rhamnosus		O8-1					NCBI Prokaryotic Genome Annotation Pipeline (PGAP)	Scaffold	2022-08-19	JAMDYD01	36	SAMN28194254
GCF_028322785.1	ASM2832278v1	Lacticaseibacillus rhamnosus		1001095st1_F6_1001095A_150126					NCBI Prokaryotic Genome Annotation Pipeline (PGAP)	Scaffold	2023-01-30	JAQLUZ01	25	SAMN31322652
GCF_036595865.1	ASM3659586v1	Lacticaseibacillus rhamnosus		SD4					NCBI Prokaryotic Genome Annotation Pipeline (PGAP)	Contig	2024-02-13	JAOXMX01		SAMN31309353
GCF_028878345.1	ASM2887834v1	Lacticaseibacillus rhamnosus		UD193					GCF_028878345.1-RS_2024_04_06	Scaffold	2023-02-27	JAJSBH01	46	SAMN24007614
GCF_037118725.1	ASM3711872v1	Lacticaseibacillus rhamnosus		VTCC 12819					GCF_037118725.1-RS_2024_03_13	Scaffold	2024-03-12	JBBAXB01	45	SAMN40295153
GCF_009805825.1	ASM980582v1	Lacticaseibacillus rhamnosus		Lrh40					NCBI Prokaryotic Genome Annotation Pipeline (PGAP)	Contig	2019-12-27	LPNS01		SAMN03729540
GCF_026967335.1	ASM2696733v1	Lacticaseibacillus rhamnosus		Lrh_yogurt_A6					NCBI Prokaryotic Genome Annotation Pipeline (PGAP)	Contig	2022-12-17	JAPUDH01		SAMN32062174
GCF_030929905.1	ASM3092990v1	Lacticaseibacillus rhamnosus		CRL 2244					NCBI Prokaryotic Genome Annotation Pipeline (PGAP)	Contig	2023-08-28	JAVFWJ01		SAMN37116175
GCF_002027355.1	ASM202735v1	Lacticaseibacillus rhamnosus		R709					NCBI Prokaryotic Genome Annotation Pipeline (PGAP)	Contig	2017-03-14	MWVF01		SAMN06480070
GCF_003129645.1	ASM312964v1	Lacticaseibacillus rhamnosus		LR863					NCBI Prokaryotic Genome Annotation Pipeline (PGAP)	Contig	2018-05-16	QFFQ01		SAMN09099009
GCF_003129615.1	ASM312961v1	Lacticaseibacillus rhamnosus		TMC3115					NCBI Prokaryotic Genome Annotation Pipeline (PGAP)	Contig	2018-05-16	QFFR01		SAMN09099013
GCF_925297845.1	IM1459	Lacticaseibacillus rhamnosus					IM1459		NCBI Prokaryotic Genome Annotation Pipeline (PGAP)	Contig	2022-06-14	CAKMBZ01		SAMEA12008942
GCF_003573615.1	ASM357361v1	Lacticaseibacillus rhamnosus		ARJD					NCBI Prokaryotic Genome Annotation Pipeline (PGAP)	Contig	2018-09-18	PYRN01		SAMN08793894
GCF_001064515.1	ASM106451v1	Lacticaseibacillus rhamnosus		319_LRHA					GCF_001064515.1-RS_2024_03_30	Contig	2015-07-10	JVLT01		SAMN03197509
GCF_002848015.1	ASM284801v1	Lacticaseibacillus rhamnosus		UMB0004					NCBI Prokaryotic Genome Annotation Pipeline (PGAP)	Scaffold	2017-12-28	PKJX01	17	SAMN08193701
GCF_016887865.1	ASM1688786v1	Lacticaseibacillus rhamnosus		1019					GCF_016887865.1-RS_2024_04_07	Contig	2021-02-13	JAFEHI01		SAMN17562092
GCF_003052945.1	ASM305294v1	Lacticaseibacillus rhamnosus		DS13_11					NCBI Prokaryotic Genome Annotation Pipeline (PGAP)	Contig	2018-04-17	QAZK01		SAMN05864079
GCF_009679355.1	ASM967935v1	Lacticaseibacillus rhamnosus		BIOML-A6					GCF_009679355.1-RS_2024_04_07	Contig	2019-11-20	WKOY01		SAMN11946123
GCF_014155845.1	ASM1415584v1	Lacticaseibacillus rhamnosus		DPC 7102					NCBI Prokaryotic Genome Annotation Pipeline (PGAP)	Contig	2020-08-11	VLHP01		SAMN12280510
GCF_014212185.1	ASM1421218v1	Lacticaseibacillus rhamnosus		CBC-LR1					NCBI Prokaryotic Genome Annotation Pipeline (PGAP)	Scaffold	2020-08-16	JACKWP01	29	SAMN15749032
GCF_003046115.1	ASM304611v1	Lacticaseibacillus rhamnosus		LR2					NCBI Prokaryotic Genome Annotation Pipeline (PGAP)	Scaffold	2018-04-09	PZQM01	39	SAMN08801722
GCF_004122925.1	ASM412292v1	Lacticaseibacillus rhamnosus		2024-01-05					NCBI Prokaryotic Genome Annotation Pipeline (PGAP)	Scaffold	2019-01-30	SDJW01	76	SAMN10790217
GCF_013425565.1	ASM1342556v1	Lacticaseibacillus rhamnosus		AMC0707					NCBI Prokaryotic Genome Annotation Pipeline (PGAP)	Scaffold	2020-07-19	JACCKQ01	80	SAMN15514056
GCF_028322035.1	ASM2832203v1	Lacticaseibacillus rhamnosus		1001216st2_D1_1001216B_150713					NCBI Prokaryotic Genome Annotation Pipeline (PGAP)	Scaffold	2023-01-30	JAQLUY01	54	SAMN31322654
GCF_003061645.1	ASM306164v1	Lacticaseibacillus rhamnosus		DS15_11					NCBI Prokaryotic Genome Annotation Pipeline (PGAP)	Contig	2018-04-14	QAGZ01		SAMN05864078
GCF_003061705.1	ASM306170v1	Lacticaseibacillus rhamnosus		DS14_11					NCBI Prokaryotic Genome Annotation Pipeline (PGAP)	Contig	2018-04-14	QAHA01		SAMN05864077
GCF_026967125.1	ASM2696712v1	Lacticaseibacillus rhamnosus		Lrh_yogurt_C4					NCBI Prokaryotic Genome Annotation Pipeline (PGAP)	Contig	2022-12-17	JAPUCY01		SAMN32062183
GCF_026967405.1	ASM2696740v1	Lacticaseibacillus rhamnosus		Lrh_blood001					NCBI Prokaryotic Genome Annotation Pipeline (PGAP)	Contig	2022-12-17	JAPUDM01		SAMN32062169
GCF_030237645.1	ASM3023764v1	Lacticaseibacillus rhamnosus		C44					NCBI Prokaryotic Genome Annotation Pipeline (PGAP)	Contig	2023-06-08	JASGSQ01		SAMN35073046
GCF_030237905.1	ASM3023790v1	Lacticaseibacillus rhamnosus		C33					NCBI Prokaryotic Genome Annotation Pipeline (PGAP)	Contig	2023-06-08	JASGSF01		SAMN35073035
GCF_004167055.1	ASM416705v1	Lacticaseibacillus rhamnosus		co_0103					NCBI Prokaryotic Genome Annotation Pipeline (PGAP)	Contig	2019-02-11	RCYM01		SAMN10239552
GCF_009679255.1	ASM967925v1	Lacticaseibacillus rhamnosus		BIOML-A10					GCF_009679255.1-RS_2024_04_07	Contig	2019-11-20	WKOU01		SAMN11946127
GCF_009679265.1	ASM967926v1	Lacticaseibacillus rhamnosus		BIOML-A9					GCF_009679265.1-RS_2024_04_07	Contig	2019-11-20	WKOV01		SAMN11946126
GCF_009679295.1	ASM967929v1	Lacticaseibacillus rhamnosus		BIOML-A8					NCBI Prokaryotic Genome Annotation Pipeline (PGAP)	Contig	2019-11-20	WKOW01		SAMN11946125
GCF_025631035.1	ASM2563103v1	Lacticaseibacillus rhamnosus		PB7					NCBI Prokaryotic Genome Annotation Pipeline (PGAP)	Contig	2022-10-09	JAOTPY01		SAMN31096050
GCF_001656735.1	ASM165673v1	Lacticaseibacillus rhamnosus		Lrh11					NCBI Prokaryotic Genome Annotation Pipeline (PGAP)	Contig	2016-06-03	JTIT01		SAMN03196637
GCF_001656675.1	ASM165667v1	Lacticaseibacillus rhamnosus		Lrh20					NCBI Prokaryotic Genome Annotation Pipeline (PGAP)	Contig	2016-06-03	JTIJ01		SAMN03196645
GCF_018966895.1	ASM1896689v1	Lacticaseibacillus rhamnosus		F					NCBI Prokaryotic Genome Annotation Pipeline (PGAP)	Contig	2021-06-20	JAHLXH01		SAMN19670540
GCF_026967105.1	ASM2696710v1	Lacticaseibacillus rhamnosus		Lrh_yogurt_C2					NCBI Prokaryotic Genome Annotation Pipeline (PGAP)	Contig	2022-12-17	JAPUDA01		SAMN32062181
GCF_030217425.1	ASM3021742v1	Lacticaseibacillus rhamnosus		UMB1351A					NCBI Prokaryotic Genome Annotation Pipeline (PGAP)	Contig	2023-06-07	JASONT01		SAMN34996519
GCF_030876785.1	ASM3087678v1	Lacticaseibacillus rhamnosus		L4					NCBI Prokaryotic Genome Annotation Pipeline (PGAP)	Scaffold	2023-08-25	JARVGA01	87	SAMN34082183
GCF_009679405.1	ASM967940v1	Lacticaseibacillus rhamnosus		BIOML-A2					GCF_009679405.1-RS_2024_04_07	Contig	2019-11-20	WKPC01		SAMN11946119
GCF_015548835.1	ASM1554883v1	Lacticaseibacillus rhamnosus		1001283B150210_160208_A4					NCBI Prokaryotic Genome Annotation Pipeline (PGAP)	Scaffold	2020-11-17	JADMXU01	33	SAMN15533335
GCF_028321125.1	ASM2832112v1	Lacticaseibacillus rhamnosus		1001216st2_F11_1001283B150209_150212					NCBI Prokaryotic Genome Annotation Pipeline (PGAP)	Scaffold	2023-01-30	JAQLUV01	49	SAMN31322657
GCF_028322895.1	ASM2832289v1	Lacticaseibacillus rhamnosus		1001216st2_D3_1001216I_160404					NCBI Prokaryotic Genome Annotation Pipeline (PGAP)	Scaffold	2023-01-30	JAQLUX01	33	SAMN31322655
GCF_028323345.1	ASM2832334v1	Lacticaseibacillus rhamnosus		1001216st2_G3_1001216I_160404					NCBI Prokaryotic Genome Annotation Pipeline (PGAP)	Scaffold	2023-01-30	JAQLUT01	32	SAMN31322659
GCF_028320325.1	ASM2832032v1	Lacticaseibacillus rhamnosus		1001216st2_F12_1001283B150209_150212					NCBI Prokaryotic Genome Annotation Pipeline (PGAP)	Scaffold	2023-01-30	JAQLUU01	32	SAMN31322658
GCF_020844065.2	ASM2084406v2	Lacticaseibacillus rhamnosus		IMI 507023					GCF_020844065.2-RS_2024_04_07	Contig	2022-02-15	JAJBZL02		SAMN22314508
GCF_008017355.1	ASM801735v1	Lacticaseibacillus rhamnosus		Vahe					GCF_008017355.1-RS_2024_04_07	Contig	2019-08-19	VRTQ01		SAMN12558187
GCF_019990845.1	ASM1999084v1	Lacticaseibacillus rhamnosus		cek-R1					NCBI Prokaryotic Genome Annotation Pipeline (PGAP)	Contig	2021-09-14	JAIPUO01		SAMN21367937
GCF_026967135.1	ASM2696713v1	Lacticaseibacillus rhamnosus		Lrh_yogurt_C6					NCBI Prokaryotic Genome Annotation Pipeline (PGAP)	Contig	2022-12-17	JAPUCW01		SAMN32062185
GCF_013425735.1	ASM1342573v1	Lacticaseibacillus rhamnosus		AMC0721					NCBI Prokaryotic Genome Annotation Pipeline (PGAP)	Scaffold	2020-07-19	JACCKJ01	78	SAMN15514049
GCF_028322835.1	ASM2832283v1	Lacticaseibacillus rhamnosus		2217st1_F11_2217SCRN_200827					NCBI Prokaryotic Genome Annotation Pipeline (PGAP)	Scaffold	2023-01-30	JAQLUS01	35	SAMN31322661
GCF_030217985.1	ASM3021798v1	Lacticaseibacillus rhamnosus		UMB1066					GCF_030217985.1-RS_2024_03_14	Contig	2023-06-07	JASOOW01		SAMN34996485
GCF_029961125.1	ASM2996112v1	Lacticaseibacillus rhamnosus		LB C25					GCF_029961125.1-RS_2024_03_15	Scaffold	2023-05-09	JASBQR01	62	SAMN34568646
GCF_015160815.1	ASM1516081v1	Lacticaseibacillus rhamnosus		RSI3					NCBI Prokaryotic Genome Annotation Pipeline (PGAP)	Contig	2020-10-31	JADDUJ01		SAMN16539238
GCF_016887825.1	ASM1688782v1	Lacticaseibacillus rhamnosus		1473					GCF_016887825.1-RS_2024_04_07	Contig	2021-02-13	JAFEHJ01		SAMN17562093
GCF_025189565.1	ASM2518956v1	Lacticaseibacillus rhamnosus		CIRM-BIA 2134					NCBI Prokaryotic Genome Annotation Pipeline (PGAP)	Contig	2022-09-13	RINM01		SAMN10365504
GCF_028321165.1	ASM2832116v1	Lacticaseibacillus rhamnosus		1001216st2_D6_1001217B_150727					NCBI Prokaryotic Genome Annotation Pipeline (PGAP)	Scaffold	2023-01-30	JAQLUW01	39	SAMN31322656
GCF_013425645.1	ASM1342564v1	Lacticaseibacillus rhamnosus		AMC0716					NCBI Prokaryotic Genome Annotation Pipeline (PGAP)	Scaffold	2020-07-19	JACCKM01	79	SAMN15514052
GCF_013425655.1	ASM1342565v1	Lacticaseibacillus rhamnosus		AMC0714					NCBI Prokaryotic Genome Annotation Pipeline (PGAP)	Scaffold	2020-07-19	JACCKL01	77	SAMN15514051
GCF_013425545.1	ASM1342554v1	Lacticaseibacillus rhamnosus		AMC0709					NCBI Prokaryotic Genome Annotation Pipeline (PGAP)	Scaffold	2020-07-19	JACCKR01	83	SAMN15514057
GCF_901830405.1	AMBR1	Lacticaseibacillus rhamnosus					AMBR1		NCBI Prokaryotic Genome Annotation Pipeline (PGAP)	Scaffold	2019-07-08	CABFKY01	121	SAMEA5665498
GCF_028878115.1	ASM2887811v1	Lacticaseibacillus rhamnosus		N202					GCF_028878115.1-RS_2024_04_06	Scaffold	2023-02-27	JAJPDN01	59	SAMN23708204
GCF_001656575.1	ASM165657v1	Lacticaseibacillus rhamnosus		Lrh31					NCBI Prokaryotic Genome Annotation Pipeline (PGAP)	Contig	2016-06-03	JTHX01		SAMN03196651
GCF_001656655.1	ASM165665v1	Lacticaseibacillus rhamnosus		Lrh22					NCBI Prokaryotic Genome Annotation Pipeline (PGAP)	Contig	2016-06-03	JTIH01		SAMN03196648
GCF_013377685.1	ASM1337768v1	Lacticaseibacillus rhamnosus		QC					NCBI Prokaryotic Genome Annotation Pipeline (PGAP)	Scaffold	2020-06-30	JABXWP01	72	SAMN15340092
GCF_025189345.1	ASM2518934v1	Lacticaseibacillus rhamnosus		CIRM-BIA 2120					NCBI Prokaryotic Genome Annotation Pipeline (PGAP)	Contig	2022-09-13	RIMY01		SAMN10365518
GCF_025189365.1	ASM2518936v1	Lacticaseibacillus rhamnosus		CIRM-BIA 930					NCBI Prokaryotic Genome Annotation Pipeline (PGAP)	Contig	2022-09-13	RINC01		SAMN10365514
GCF_025189545.1	ASM2518954v1	Lacticaseibacillus rhamnosus		CIRM-BIA 910					NCBI Prokaryotic Genome Annotation Pipeline (PGAP)	Contig	2022-09-13	RINK01		SAMN10365506
GCF_028878145.1	ASM2887814v1	Lacticaseibacillus rhamnosus		N1110					GCF_028878145.1-RS_2024_04_06	Scaffold	2023-02-27	JAJPDO01	84	SAMN23708203
GCF_013425555.1	ASM1342555v1	Lacticaseibacillus rhamnosus		AMC0713					NCBI Prokaryotic Genome Annotation Pipeline (PGAP)	Scaffold	2020-07-19	JACCKP01	86	SAMN15514055
GCF_013425605.1	ASM1342560v1	Lacticaseibacillus rhamnosus		AMC0720					NCBI Prokaryotic Genome Annotation Pipeline (PGAP)	Contig	2020-07-19	JACCKN01		SAMN15514053
GCF_039615375.1	ASM3961537v1	Lacticaseibacillus rhamnosus		NTM 1004					GCF_039615375.1-RS_2024_05_13	Contig	2024-05-12	JBDIFM01		SAMN41068565
GCF_025189265.1	ASM2518926v1	Lacticaseibacillus rhamnosus		CIRM-BIA 1107					NCBI Prokaryotic Genome Annotation Pipeline (PGAP)	Contig	2022-09-13	RIMW01		SAMN10365520
GCF_004125455.1	ASM412545v1	Lacticaseibacillus rhamnosus		LR-CVC					NCBI Prokaryotic Genome Annotation Pipeline (PGAP)	Scaffold	2019-01-31	PJQT01	67	SAMN08176629
GCF_028878125.1	ASM2887812v1	Lacticaseibacillus rhamnosus		Mo2					GCF_028878125.1-RS_2024_04_04	Scaffold	2023-02-27	JAJPDM01	63	SAMN23708205
GCF_004125395.1	ASM412539v1	Lacticaseibacillus rhamnosus		LR-B2					NCBI Prokaryotic Genome Annotation Pipeline (PGAP)	Scaffold	2019-01-31	PJQS01	67	SAMN08176628
GCF_009679345.1	ASM967934v1	Lacticaseibacillus rhamnosus		BIOML-A5					GCF_009679345.1-RS_2024_04_07	Contig	2019-11-20	WKOZ01		SAMN11946122
GCF_001044415.1	ASM104441v1	Lacticaseibacillus rhamnosus		313					NCBI Prokaryotic Genome Annotation Pipeline (PGAP)	Contig	2015-07-01	LFNB01		SAMN03766175
GCF_025189285.1	ASM2518928v1	Lacticaseibacillus rhamnosus		CIRM-BIA 909					NCBI Prokaryotic Genome Annotation Pipeline (PGAP)	Contig	2022-09-13	RIMX01		SAMN10365519
GCF_001991035.1	ASM199103v1	Lacticaseibacillus rhamnosus		L156.4					NCBI Prokaryotic Genome Annotation Pipeline (PGAP)	Contig	2017-02-09	MTJY01		SAMN06233883
GCF_029874435.1	ASM2987443v1	Lacticaseibacillus rhamnosus		FME96					GCF_029874435.1-RS_2024_04_27	Contig	2023-04-26	JAPHOB01		SAMN31669118
GCF_015557825.1	ASM1555782v1	Lacticaseibacillus rhamnosus		1001216B_150713_B1					NCBI Prokaryotic Genome Annotation Pipeline (PGAP)	Scaffold	2020-11-17	JADNOZ01	81	SAMN15533109
GCF_002238035.1	ASM223803v1	Lacticaseibacillus rhamnosus		IBL027					NCBI Prokaryotic Genome Annotation Pipeline (PGAP)	Contig	2017-08-01	NBVL01		SAMN06676198
GCF_021300595.1	ASM2130059v1	Lacticaseibacillus rhamnosus		ICIS-627					NCBI Prokaryotic Genome Annotation Pipeline (PGAP)	Contig	2021-12-27	JAJTJS01		SAMN24291469
GCF_030227945.1	ASM3022794v1	Lacticaseibacillus rhamnosus		UMB8035B					NCBI Prokaryotic Genome Annotation Pipeline (PGAP)	Contig	2023-06-07	JASPBJ01		SAMN35153937
GCF_003052965.1	ASM305296v1	Lacticaseibacillus rhamnosus		DS4_11					NCBI Prokaryotic Genome Annotation Pipeline (PGAP)	Contig	2018-04-17	QAZI01		SAMN05864074
GCF_022802715.1	ASM2280271v1	Lacticaseibacillus rhamnosus		3160-SD0198					GCF_022802715.1-RS_2024_04_15	Contig	2022-04-01	JAFIIT01		SAMN17109605
GCF_025189505.1	ASM2518950v1	Lacticaseibacillus rhamnosus		CIRM-BIA 2132					NCBI Prokaryotic Genome Annotation Pipeline (PGAP)	Contig	2022-09-13	RINJ01		SAMN10365507
GCF_001656815.1	ASM165681v1	Lacticaseibacillus rhamnosus		Lrh7					NCBI Prokaryotic Genome Annotation Pipeline (PGAP)	Contig	2016-06-03	JTHS01		SAMN03196646
GCF_014639015.1	ASM1463901v1	Lacticaseibacillus rhamnosus		NCB 441					NCBI Prokaryotic Genome Annotation Pipeline (PGAP)	Contig	2020-09-18	JACSDP01		SAMN15877747
GCF_001368735.1	CECT8361	Lacticaseibacillus rhamnosus		BPL15					NCBI Prokaryotic Genome Annotation Pipeline (PGAP)	Scaffold	2015-04-20	CBZU01	62	SAMEA3158499
GCF_002103215.1	ASM210321v1	Lacticaseibacillus rhamnosus		Lrh46					NCBI Prokaryotic Genome Annotation Pipeline (PGAP)	Scaffold	2017-04-21	LPNW01	71	SAMN03766748
GCF_001656635.1	ASM165663v1	Lacticaseibacillus rhamnosus		Lrh23					NCBI Prokaryotic Genome Annotation Pipeline (PGAP)	Contig	2016-06-03	JTIG01		SAMN03196649
GCF_001656995.1	ASM165699v1	Lacticaseibacillus rhamnosus		Lrh21					NCBI Prokaryotic Genome Annotation Pipeline (PGAP)	Contig	2016-06-03	JTII01		SAMN03196623
GCF_025195045.1	ASM2519504v1	Lacticaseibacillus rhamnosus		L12					NCBI Prokaryotic Genome Annotation Pipeline (PGAP)	Contig	2022-09-13	JAOANN01		SAMN30435931
GCF_001657115.1	ASM165711v1	Lacticaseibacillus rhamnosus		Lrh14					NCBI Prokaryotic Genome Annotation Pipeline (PGAP)	Contig	2016-06-03	JTIQ01		SAMN03196644
GCF_025189405.1	ASM2518940v1	Lacticaseibacillus rhamnosus		CIRM-BIA 774					NCBI Prokaryotic Genome Annotation Pipeline (PGAP)	Contig	2022-09-13	RIND01		SAMN10365513
GCF_025189385.1	ASM2518938v1	Lacticaseibacillus rhamnosus		CIRM-BIA 1112					NCBI Prokaryotic Genome Annotation Pipeline (PGAP)	Contig	2022-09-13	RINB01		SAMN10365515
GCF_000932035.1	ASM93203v1	Lacticaseibacillus rhamnosus		CLS17					GCF_000932035.1-RS_2024_03_21	Contig	2015-02-24	JYCS01		SAMN03120606
GCF_013342125.1	ASM1334212v1	Lacticaseibacillus rhamnosus		OSU-PECh-69					NCBI Prokaryotic Genome Annotation Pipeline (PGAP)	Contig	2020-06-14	JABURW01		SAMN14987738
GCF_002406715.1	ASM240671v1	Lacticaseibacillus rhamnosus		P5					NCBI Prokaryotic Genome Annotation Pipeline (PGAP)	Contig	2017-10-01	NXEV01		SAMN07665579
GCF_002406745.1	ASM240674v1	Lacticaseibacillus rhamnosus		P4					NCBI Prokaryotic Genome Annotation Pipeline (PGAP)	Contig	2017-10-01	NXEW01		SAMN07665578
GCF_002406795.1	ASM240679v1	Lacticaseibacillus rhamnosus		P1					NCBI Prokaryotic Genome Annotation Pipeline (PGAP)	Contig	2017-10-01	NXEZ01		SAMN07665575
GCF_025189315.1	ASM2518931v1	Lacticaseibacillus rhamnosus		CIRM-BIA 607					NCBI Prokaryotic Genome Annotation Pipeline (PGAP)	Contig	2022-09-13	RIMZ01		SAMN10365517
GCF_025189425.1	ASM2518942v1	Lacticaseibacillus rhamnosus		CIRM-BIA 2116					NCBI Prokaryotic Genome Annotation Pipeline (PGAP)	Contig	2022-09-13	RINE01		SAMN10365512
GCF_025212175.1	ASM2521217v1	Lacticaseibacillus rhamnosus		CIRM-BIA 777					NCBI Prokaryotic Genome Annotation Pipeline (PGAP)	Contig	2022-09-14	RIUX01		SAMN10365476
GCF_025189475.1	ASM2518947v1	Lacticaseibacillus rhamnosus		CIRM-BIA 2131					NCBI Prokaryotic Genome Annotation Pipeline (PGAP)	Contig	2022-09-13	RINH01		SAMN10365509
GCF_001645615.1	ASM164561v1	Lacticaseibacillus rhamnosus		R19-3					NCBI Prokaryotic Genome Annotation Pipeline (PGAP)	Contig	2016-05-17	LWBT01		SAMN04366754
GCF_001831235.1	ASM183123v1	Lacticaseibacillus rhamnosus		ASCC 3029					NCBI Prokaryotic Genome Annotation Pipeline (PGAP)	Scaffold	2016-10-21	MLJZ01	25	SAMN05915695
GCF_025189605.1	ASM2518960v1	Lacticaseibacillus rhamnosus		CIRM-BIA 1952					NCBI Prokaryotic Genome Annotation Pipeline (PGAP)	Contig	2022-09-13	RINN01		SAMN10365502
GCF_022802755.1	ASM2280275v1	Lacticaseibacillus rhamnosus		3195-SD0196					GCF_022802755.1-RS_2024_04_15	Contig	2022-04-01	JAFIIR01		SAMN17109603
GCF_027692625.1	ASM2769262v1	Lacticaseibacillus rhamnosus		OF38-7pH5A					NCBI Prokaryotic Genome Annotation Pipeline (PGAP)	Scaffold	2023-01-12	JAQEYM01	56	SAMN31809722
GCF_001756565.1	ASM175656v1	Lacticaseibacillus rhamnosus		HCT70					NCBI Prokaryotic Genome Annotation Pipeline (PGAP)	Contig	2016-10-11	MAGA01		SAMN05257120
GCF_001657135.1	ASM165713v1	Lacticaseibacillus rhamnosus		Lrh13					NCBI Prokaryotic Genome Annotation Pipeline (PGAP)	Contig	2016-06-03	JTIR01		SAMN03196647
GCF_001656925.1	ASM165692v1	Lacticaseibacillus rhamnosus		Lrh28					NCBI Prokaryotic Genome Annotation Pipeline (PGAP)	Contig	2016-06-03	JTIB01		SAMN03196643
GCF_001657055.1	ASM165705v1	Lacticaseibacillus rhamnosus		Lrh18					NCBI Prokaryotic Genome Annotation Pipeline (PGAP)	Contig	2016-06-03	JTIM01		SAMN03196638
GCF_032841215.1	ASM3284121v1	Lacticaseibacillus rhamnosus		MRS-10					NCBI Prokaryotic Genome Annotation Pipeline (PGAP)	Contig	2023-10-18	JAWHVI01		SAMN37707124
GCF_001656605.1	ASM165660v1	Lacticaseibacillus rhamnosus		Lrh26					NCBI Prokaryotic Genome Annotation Pipeline (PGAP)	Contig	2016-06-03	JTID01		SAMN03196629
GCF_001657205.1	ASM165720v1	Lacticaseibacillus rhamnosus		Lrh42					NCBI Prokaryotic Genome Annotation Pipeline (PGAP)	Contig	2016-06-03	JUIP01		SAMN03196661
GCF_001063655.1	ASM106365v1	Lacticaseibacillus rhamnosus		526_LRHA					GCF_001063655.1-RS_2024_04_06	Scaffold	2015-07-10	JVDP01	100	SAMN03197721
GCF_025189415.1	ASM2518941v1	Lacticaseibacillus rhamnosus		CIRM-BIA 780					NCBI Prokaryotic Genome Annotation Pipeline (PGAP)	Contig	2022-09-13	RINF01		SAMN10365511
GCF_001065365.1	ASM106536v1	Lacticaseibacillus rhamnosus		541_LRHA					GCF_001065365.1-RS_2024_04_05	Scaffold	2015-07-10	JVCX01	77	SAMN03197739
GCF_000814485.1	ASM81448v1	Lacticaseibacillus rhamnosus		308					NCBI Prokaryotic Genome Annotation Pipeline (PGAP)	Contig	2015-01-05	JWHC01		SAMN03154069
GCF_001657165.1	ASM165716v1	Lacticaseibacillus rhamnosus		Lrh10					NCBI Prokaryotic Genome Annotation Pipeline (PGAP)	Contig	2016-06-03	JTIU01		SAMN03196618
GCF_030217405.1	ASM3021740v1	Lacticaseibacillus rhamnosus		UMB1344					NCBI Prokaryotic Genome Annotation Pipeline (PGAP)	Contig	2023-06-07	JASONU01		SAMN34996518
GCF_018449495.1	ASM1844949v1	Lacticaseibacillus rhamnosus		Lr-G14					NCBI Prokaryotic Genome Annotation Pipeline (PGAP)	Contig	2021-05-23	JAHCMW01		SAMN18897175
GCF_925281885.1	IM1389	Lacticaseibacillus rhamnosus					IM1389		NCBI Prokaryotic Genome Annotation Pipeline (PGAP)	Contig	2022-06-14	CAKMAU01		SAMEA12008430
GCF_013425665.1	ASM1342566v1	Lacticaseibacillus rhamnosus		AMC0722					NCBI Prokaryotic Genome Annotation Pipeline (PGAP)	Scaffold	2020-07-19	JACCKK01	127	SAMN15514050
GCF_037966675.1	ASM3796667v1	Lacticaseibacillus rhamnosus		ATA-LTC-Lrs010902					GCF_037966675.1-RS_2024_04_08	Scaffold	2024-04-04	JBBMOP01	98	SAMN40643422
GCF_004125465.1	ASM412546v1	Lacticaseibacillus rhamnosus		LR-GG-MoProbi					NCBI Prokaryotic Genome Annotation Pipeline (PGAP)	Contig	2019-01-31	PJQU01		SAMN08176639
GCF_001656895.1	ASM165689v1	Lacticaseibacillus rhamnosus		Lrh30					NCBI Prokaryotic Genome Annotation Pipeline (PGAP)	Contig	2016-06-03	JTHY01		SAMN03196639
GCF_022802735.1	ASM2280273v1	Lacticaseibacillus rhamnosus		3189-SD0197					GCF_022802735.1-RS_2024_04_15	Contig	2022-04-01	JAFIIS01		SAMN17109604
GCF_000743075.1	ASM74307v1	Lacticaseibacillus rhamnosus		24					NCBI Prokaryotic Genome Annotation Pipeline (PGAP)	Contig	2014-08-22	JPZB01		SAMN02983263
GCF_002103155.1	ASM210315v1	Lacticaseibacillus rhamnosus		Lrh38					NCBI Prokaryotic Genome Annotation Pipeline (PGAP)	Contig	2017-04-21	LPNU01		SAMN03769470
GCF_001656945.1	ASM165694v1	Lacticaseibacillus rhamnosus		Lrh27					NCBI Prokaryotic Genome Annotation Pipeline (PGAP)	Contig	2016-06-03	JTIC01		SAMN03196624
GCF_015668455.1	ASM1566845v1	Lacticaseibacillus rhamnosus		1001270B_150601_F12					NCBI Prokaryotic Genome Annotation Pipeline (PGAP)	Scaffold	2020-11-23	JADPFP01	71	SAMN15533264
GCF_001062885.1	ASM106288v1	Lacticaseibacillus rhamnosus		186_LRHA					GCF_001062885.1-RS_2024_04_05	Scaffold	2015-07-10	JVQV01	96	SAMN03197377
GCF_001981725.1	ASM198172v1	Lacticaseibacillus rhamnosus		RI-004					NCBI Prokaryotic Genome Annotation Pipeline (PGAP)	Scaffold	2017-02-01	MJHB01	72	SAMN05717709
GCF_001656545.1	ASM165654v1	Lacticaseibacillus rhamnosus		Lrh32					NCBI Prokaryotic Genome Annotation Pipeline (PGAP)	Contig	2016-06-03	JTHW01		SAMN03196642
GCF_025189525.1	ASM2518952v1	Lacticaseibacillus rhamnosus		CIRM-BIA 2133					NCBI Prokaryotic Genome Annotation Pipeline (PGAP)	Contig	2022-09-13	RINI01		SAMN10365508
GCF_025189465.1	ASM2518946v1	Lacticaseibacillus rhamnosus		CIRM-BIA 913					NCBI Prokaryotic Genome Annotation Pipeline (PGAP)	Contig	2022-09-13	RING01		SAMN10365510
GCF_001656535.1	ASM165653v1	Lacticaseibacillus rhamnosus		Lrh8					NCBI Prokaryotic Genome Annotation Pipeline (PGAP)	Contig	2016-06-03	JTHR01		SAMN03196640
GCF_001656685.1	ASM165668v1	Lacticaseibacillus rhamnosus		Lrh19					NCBI Prokaryotic Genome Annotation Pipeline (PGAP)	Contig	2016-06-03	JTIL01		SAMN03196650
GCF_030361185.1	ASM3036118v1	Lacticaseibacillus rhamnosus		TOM.283					NCBI Prokaryotic Genome Annotation Pipeline (PGAP)	Contig	2023-06-27	JAUCAJ01		SAMN35776885
GCF_001657075.1	ASM165707v1	Lacticaseibacillus rhamnosus		Lrh17					NCBI Prokaryotic Genome Annotation Pipeline (PGAP)	Contig	2016-06-03	JTIN01		SAMN03196627
GCF_030233995.1	ASM3023399v1	Lacticaseibacillus rhamnosus		UMB8035A					NCBI Prokaryotic Genome Annotation Pipeline (PGAP)	Contig	2023-06-07	JASPCV01		SAMN35153899
GCF_027692365.1	ASM2769236v1	Lacticaseibacillus rhamnosus		OF44-15pH10T					NCBI Prokaryotic Genome Annotation Pipeline (PGAP)	Scaffold	2023-01-12	JAQEZA01	79	SAMN31809736
GCF_025189585.1	ASM2518958v1	Lacticaseibacillus rhamnosus		CIRM-BIA 1436					NCBI Prokaryotic Genome Annotation Pipeline (PGAP)	Contig	2022-09-13	RINL01		SAMN10365505
GCF_000801045.1	ASM80104v1	Lacticaseibacillus rhamnosus		116					NCBI Prokaryotic Genome Annotation Pipeline (PGAP)	Contig	2014-12-11	JTDC01		SAMN03154065
GCF_001656785.1	ASM165678v1	Lacticaseibacillus rhamnosus		Lrh9					NCBI Prokaryotic Genome Annotation Pipeline (PGAP)	Contig	2016-06-03	JTHQ01		SAMN03196641
GCF_001656765.1	ASM165676v1	Lacticaseibacillus rhamnosus		Lrh34					NCBI Prokaryotic Genome Annotation Pipeline (PGAP)	Contig	2016-06-03	JTIW01		SAMN03196621
GCF_001656975.1	ASM165697v1	Lacticaseibacillus rhamnosus		Lrh25					NCBI Prokaryotic Genome Annotation Pipeline (PGAP)	Contig	2016-06-03	JTIE01		SAMN03196619
GCF_004125475.1	ASM412547v1	Lacticaseibacillus rhamnosus		LR-S					NCBI Prokaryotic Genome Annotation Pipeline (PGAP)	Scaffold	2019-01-31	PJQV01	80	SAMN08176640
GCF_030269985.1	ASM3026998v1	Lacticaseibacillus rhamnosus		NCCP-2648					NCBI Prokaryotic Genome Annotation Pipeline (PGAP)	Contig	2023-04-13	BSWG01		SAMD00592140
GCF_025190795.1	ASM2519079v1	Lacticaseibacillus rhamnosus		CIRM-BIA 2125					NCBI Prokaryotic Genome Annotation Pipeline (PGAP)	Contig	2022-09-13	RIWB01		SAMN10365435
GCF_032335515.1	ASM3233551v1	Lacticaseibacillus rhamnosus		UbedaLab2					NCBI Prokaryotic Genome Annotation Pipeline (PGAP)	Contig	2023-10-03	JANWGJ01		SAMN30547322
GCF_001067335.1	ASM106733v1	Lacticaseibacillus rhamnosus		784_LRHA					GCF_001067335.1-RS_2024_04_04	Scaffold	2015-07-10	JUTB01	143	SAMN03197995
GCF_001831275.1	ASM183127v1	Lacticaseibacillus rhamnosus		ASCC 1521					GCF_001831275.1-RS_2024_03_27	Scaffold	2016-10-21	MLKA01	31	SAMN05915696
GCF_001831215.1	ASM183121v1	Lacticaseibacillus rhamnosus		ASCC 3018					NCBI Prokaryotic Genome Annotation Pipeline (PGAP)	Scaffold	2016-10-21	MLKB01	37	SAMN05915697
GCF_001657085.1	ASM165708v1	Lacticaseibacillus rhamnosus		Lrh16					NCBI Prokaryotic Genome Annotation Pipeline (PGAP)	Contig	2016-06-03	JTIO01		SAMN03196622
GCF_001656835.1	ASM165683v1	Lacticaseibacillus rhamnosus		Lrh6					NCBI Prokaryotic Genome Annotation Pipeline (PGAP)	Contig	2016-06-03	JTHT01		SAMN03196635
GCF_001044025.1	ASM104402v1	Lacticaseibacillus rhamnosus		Lr108					NCBI Prokaryotic Genome Annotation Pipeline (PGAP)	Contig	2015-07-01	JUIH01		SAMN03196652
GCF_001656845.1	ASM165684v1	Lacticaseibacillus rhamnosus		Lrh5					NCBI Prokaryotic Genome Annotation Pipeline (PGAP)	Contig	2016-06-03	JTHU01		SAMN03196630
GCF_001067625.1	ASM106762v1	Lacticaseibacillus rhamnosus		893_LRHA					GCF_001067625.1-RS_2024_04_05	Contig	2015-07-10	JUPA01		SAMN03198100
GCF_001068215.1	ASM106821v1	Lacticaseibacillus rhamnosus		944_LRHA					GCF_001068215.1-RS_2024_04_05	Scaffold	2015-07-10	JUMO01	145	SAMN03198164
GCF_001068045.1	ASM106804v1	Lacticaseibacillus rhamnosus		988_LRHA					GCF_001068045.1-RS_2024_04_05	Contig	2015-07-10	JUKV01		SAMN03198209
GCF_001067215.1	ASM106721v1	Lacticaseibacillus rhamnosus		769_LRHA					GCF_001067215.1-RS_2024_04_05	Scaffold	2015-07-10	JUTS01	167	SAMN03197978
GCF_001067025.1	ASM106702v1	Lacticaseibacillus rhamnosus		708_LRHA					GCF_001067025.1-RS_2024_04_05	Contig	2015-07-10	JUWG01		SAMN03197912
GCF_001068195.1	ASM106819v1	Lacticaseibacillus rhamnosus		943_LRHA					GCF_001068195.1-RS_2024_04_05	Contig	2015-07-10	JUMP01		SAMN03198163
GCF_015549225.1	ASM1554922v1	Lacticaseibacillus rhamnosus		1001095A_150126_D4					NCBI Prokaryotic Genome Annotation Pipeline (PGAP)	Contig	2020-11-17	JADMYM01		SAMN15532821
GCF_001067885.1	ASM106788v1	Lacticaseibacillus rhamnosus		906_LRHA					GCF_001067885.1-RS_2024_04_05	Contig	2015-07-10	JUON01		SAMN03198113
GCF_025189305.1	ASM2518930v1	Lacticaseibacillus rhamnosus		CIRM-BIA 784					NCBI Prokaryotic Genome Annotation Pipeline (PGAP)	Contig	2022-09-13	RINA01		SAMN10365516
GCF_001066975.1	ASM106697v1	Lacticaseibacillus rhamnosus		699_LRHA					GCF_001066975.1-RS_2024_04_05	Contig	2015-07-10	JUWQ01		SAMN03197902
GCF_001657195.1	ASM165719v1	Lacticaseibacillus rhamnosus		Lrh33					NCBI Prokaryotic Genome Annotation Pipeline (PGAP)	Contig	2016-06-03	JTIX01		SAMN03196620
GCF_028322705.1	ASM2832270v1	Lacticaseibacillus rhamnosus		1001095st1_F3_1001095A_150126					NCBI Prokaryotic Genome Annotation Pipeline (PGAP)	Contig	2023-01-30	JAQLVB01		SAMN31322650
GCF_028321085.1	ASM2832108v1	Lacticaseibacillus rhamnosus		1001095st1_C6_1001095A_150126					NCBI Prokaryotic Genome Annotation Pipeline (PGAP)	Contig	2023-01-30	JAQLVC01		SAMN31322649
GCF_001831225.1	ASM183122v1	Lacticaseibacillus rhamnosus		ASCC 3016					NCBI Prokaryotic Genome Annotation Pipeline (PGAP)	Scaffold	2016-10-21	MLKC01	69	SAMN05915698
GCF_001066715.1	ASM106671v1	Lacticaseibacillus rhamnosus		870_LRHA					GCF_001066715.1-RS_2024_04_05	Contig	2015-07-10	JUPX01		SAMN03198077
GCF_001068015.1	ASM106801v1	Lacticaseibacillus rhamnosus		979_LRHA					GCF_001068015.1-RS_2024_04_07	Scaffold	2015-07-10	JULF01	319	SAMN03198199
GCF_001656875.1	ASM165687v1	Lacticaseibacillus rhamnosus		Lrh4					NCBI Prokaryotic Genome Annotation Pipeline (PGAP)	Contig	2016-06-03	JTHV01		SAMN03196634
GCF_001062955.1	ASM106295v1	Lacticaseibacillus rhamnosus		214_LRHA					GCF_001062955.1-RS_2024_04_05	Scaffold	2015-07-10	JVPR01	268	SAMN03197407
GCF_001656915.1	ASM165691v1	Lacticaseibacillus rhamnosus		Lrh3					NCBI Prokaryotic Genome Annotation Pipeline (PGAP)	Contig	2016-06-03	JTHZ01		SAMN03196636
GCF_900604925.1	LGR1	Lacticaseibacillus rhamnosus					Lactobacillus rhamnosus GR-1		NCBI Prokaryotic Genome Annotation Pipeline (PGAP)	Contig	2018-11-18	UWPA01		SAMEA4984995
GCF_028321835.1	ASM2832183v1	Lacticaseibacillus rhamnosus		1001095st1_A7_1001095A_150126					NCBI Prokaryotic Genome Annotation Pipeline (PGAP)	Contig	2023-01-30	JAQLVD01		SAMN31322648
GCF_001064785.1	ASM106478v1	Lacticaseibacillus rhamnosus		390_LRHA					GCF_001064785.1-RS_2024_04_06	Scaffold	2015-07-10	JVIZ01	391	SAMN03197581
GCF_900248175.1	ASM90024817v2	Lacticaseibacillus rhamnosus					Lactobacillus rhamnosus		NCBI Prokaryotic Genome Annotation Pipeline (PGAP)	Contig	2018-06-25	OGTX02		SAMEA104458420
GCF_000735255.1	ASM73525v1	Lacticaseibacillus rhamnosus K32		K32					NCBI Prokaryotic Genome Annotation Pipeline (PGAP)	Contig	2014-07-28	JNNV01		SAMN02840977
GCF_000235785.1	ASM23578v2	Lacticaseibacillus rhamnosus R0011		R0011					GCF_000235785.1-RS_2024_03_24	Contig	2011-11-18	AGKC01		SAMN02469944
GCF_000699985.1	ASM69998v1	Lacticaseibacillus rhamnosus 51B		51B					NCBI Prokaryotic Genome Annotation Pipeline (PGAP)	Contig	2014-06-10	JMSI01		SAMN02776192
GCF_000311965.1	ASM31196v1	Lacticaseibacillus rhamnosus LRHMDP3		LRHMDP3					NCBI Prokaryotic Genome Annotation Pipeline (PGAP)	Contig	2012-11-09	AMQX01		SAMN01757838
GCF_000311945.1	ASM31194v1	Lacticaseibacillus rhamnosus LRHMDP2		LRHMDP2					NCBI Prokaryotic Genome Annotation Pipeline (PGAP)	Contig	2012-11-09	AMQW01		SAMN01737618
GCF_000784395.1	L35	Lacticaseibacillus rhamnosus L35		L35					NCBI Prokaryotic Genome Annotation Pipeline (PGAP)	Contig	2014-11-17	AYTP01		SAMN02324556
GCF_000784375.1	L34	Lacticaseibacillus rhamnosus L34		L34					NCBI Prokaryotic Genome Annotation Pipeline (PGAP)	Contig	2014-11-17	AYTR01		SAMN02324555
GCF_000712505.1	PEL5	Lacticaseibacillus rhamnosus PEL5		PEL5					GCF_000712505.1-RS_2024_04_05	Contig	2014-06-26	JDFQ01		SAMN02602920
GCF_000784405.1	L31	Lacticaseibacillus rhamnosus L31		L31					NCBI Prokaryotic Genome Annotation Pipeline (PGAP)	Contig	2014-11-17	AYTQ01		SAMN02324553
GCF_000712495.1	E800	Lacticaseibacillus rhamnosus E800		E800					GCF_000712495.1-RS_2024_04_07	Contig	2014-06-26	JDRW01		SAMN02602919
GCF_000712515.1	PEL6	Lacticaseibacillus rhamnosus PEL6		PEL6					GCF_000712515.1-RS_2024_04_04	Contig	2014-06-26	JDFR01		SAMN02602921
GCF_000173255.4	ASM17325v2	Lacticaseibacillus rhamnosus HN001		HN001					NCBI Prokaryotic Genome Annotation Pipeline (PGAP)	Scaffold	2008-09-12	ABWJ01	96	SAMN02469790
GCF_000160175.1	ASM16017v1	Lacticaseibacillus rhamnosus LMS2-1		LMS2-1					NCBI Prokaryotic Genome Annotation Pipeline (PGAP)	Scaffold	2009-06-26	ACIZ01	55	SAMN00001479
GCF_000235865.1	ASM23586v1	Lacticaseibacillus rhamnosus ATCC 21052		ATCC 21052					NCBI Prokaryotic Genome Annotation Pipeline (PGAP)	Scaffold	2011-11-18	AFZY01	42	SAMN02299451
GCF_000508405.1	Lac_rha231	Lacticaseibacillus rhamnosus LR231		LR231					GCF_000508405.1-RS_2024_03_21	Contig	2013-12-16	AZHJ01		SAMN02469586
GCF_000226235.1	ASM22623v1	Lacticaseibacillus rhamnosus CASL		CASL					NCBI Prokaryotic Genome Annotation Pipeline (PGAP)	Scaffold	2011-09-23	AFYD01	188	SAMN02471148
GCF_033658525.1	ASM3365852v1	Bifidobacterium longum		YGMCC0342					NCBI Prokaryotic Genome Annotation Pipeline (PGAP)	Contig	2023-11-14	JAWWRR01		SAMN37555625
GCF_033658105.1	ASM3365810v1	Bifidobacterium longum		YGMCC0186					NCBI Prokaryotic Genome Annotation Pipeline (PGAP)	Contig	2023-11-14	JAWWQP01		SAMN37555356
GCF_024125265.1	ASM2412526v1	Bifidobacterium longum		NB2B-11-FAA					NCBI Prokaryotic Genome Annotation Pipeline (PGAP)	Contig	2022-07-02	JAMXVF01		SAMN28102054
GCF_033659025.1	ASM3365902v1	Bifidobacterium longum		YGMCC0555					NCBI Prokaryotic Genome Annotation Pipeline (PGAP)	Contig	2023-11-14	JAWWSK01		SAMN37555602
GCF_033657985.1	ASM3365798v1	Bifidobacterium longum		YGMCC0233					NCBI Prokaryotic Genome Annotation Pipeline (PGAP)	Contig	2023-11-14	JAWWQM01		SAMN37555363
GCF_009741385.1	ASM974138v1	Bifidobacterium longum		JSRL 03					NCBI Prokaryotic Genome Annotation Pipeline (PGAP)	Contig	2019-12-11	WOWU01		SAMN13440971
GCF_033659065.1	ASM3365906v1	Bifidobacterium longum		YGMCC0581					NCBI Prokaryotic Genome Annotation Pipeline (PGAP)	Scaffold	2023-11-14	JAWWSM01	7	SAMN37555600
GCF_033659345.1	ASM3365934v1	Bifidobacterium longum		YGMCC0718					NCBI Prokaryotic Genome Annotation Pipeline (PGAP)	Scaffold	2023-11-14	JAWWSZ01	7	SAMN37555584
GCF_003094975.1	ASM309497v1	Bifidobacterium longum		DS7_3					GCF_003094975.1-RS_2024_04_08	Contig	2018-05-06	QDIG01		SAMN06464099
GCF_003468265.1	ASM346826v1	Bifidobacterium longum		AM39-10AC					NCBI Prokaryotic Genome Annotation Pipeline (PGAP)	Scaffold	2018-09-06	QSGY01	14	SAMN09736509
GCF_033658765.1	ASM3365876v1	Bifidobacterium longum		YGMCC0458					NCBI Prokaryotic Genome Annotation Pipeline (PGAP)	Contig	2023-11-14	JAWWRX01		SAMN37555618
GCF_003094635.1	ASM309463v1	Bifidobacterium longum		DS9_3					GCF_003094635.1-RS_2024_04_03	Contig	2018-05-06	QDIF01		SAMN06464100
GCF_033658965.1	ASM3365896v1	Bifidobacterium longum		YGMCC0514					NCBI Prokaryotic Genome Annotation Pipeline (PGAP)	Contig	2023-11-14	JAWWSH01		SAMN37555607
GCF_033659205.1	ASM3365920v1	Bifidobacterium longum		YGMCC0647					NCBI Prokaryotic Genome Annotation Pipeline (PGAP)	Contig	2023-11-14	JAWWST01		SAMN37555591
GCF_003094855.1	ASM309485v1	Bifidobacterium longum		DS15_3					GCF_003094855.1-RS_2024_04_03	Contig	2018-05-06	QDIQ01		SAMN06464097
GCF_003467395.1	ASM346739v1	Bifidobacterium longum		AM39-8AC					NCBI Prokaryotic Genome Annotation Pipeline (PGAP)	Scaffold	2018-09-06	QSGR01	14	SAMN09736517
GCF_003437695.1	ASM343769v1	Bifidobacterium longum		TF08-4AC					NCBI Prokaryotic Genome Annotation Pipeline (PGAP)	Scaffold	2018-08-31	QSRH01	22	SAMN09736919
GCF_033657905.1	ASM3365790v1	Bifidobacterium longum		YGMCC0308					NCBI Prokaryotic Genome Annotation Pipeline (PGAP)	Contig	2023-11-14	JAWWQI01		SAMN37555368
GCF_003465635.1	ASM346563v1	Bifidobacterium longum		AF05-2					NCBI Prokaryotic Genome Annotation Pipeline (PGAP)	Scaffold	2018-09-06	QSBF01	21	SAMN09734186
GCF_003465665.1	ASM346566v1	Bifidobacterium longum		AF05-16					NCBI Prokaryotic Genome Annotation Pipeline (PGAP)	Scaffold	2018-09-06	QSBG01	23	SAMN09734185
GCF_026242105.1	ASM2624210v1	Bifidobacterium longum		PT4					NCBI Prokaryotic Genome Annotation Pipeline (PGAP)	Contig	2022-11-20	JAPJDT01		SAMN31714672
GCF_033658055.1	ASM3365805v1	Bifidobacterium longum		YGMCC0227					NCBI Prokaryotic Genome Annotation Pipeline (PGAP)	Contig	2023-11-14	JAWWQN01		SAMN37555360
GCF_004125375.1	ASM412537v1	Bifidobacterium longum		BB-79					GCF_004125375.1-RS_2024_04_08	Contig	2019-01-31	PIYT01		SAMN08120363
GCF_900519135.1	BB-79	Bifidobacterium longum					1		GCF_900519135.1-RS_2024_04_08	Contig	2018-09-12	ULGZ01		SAMEA4827164
GCF_003466505.1	ASM346650v1	Bifidobacterium longum		TM05-14					NCBI Prokaryotic Genome Annotation Pipeline (PGAP)	Scaffold	2018-08-31	QSPR01	19	SAMN09736978
GCF_033344575.1	ASM3334457v1	Bifidobacterium longum		YGMCC0038					NCBI Prokaryotic Genome Annotation Pipeline (PGAP)	Scaffold	2023-11-05	JAWLRB01	25	SAMN37555089
GCF_033659125.1	ASM3365912v1	Bifidobacterium longum		YGMCC0619					NCBI Prokaryotic Genome Annotation Pipeline (PGAP)	Scaffold	2023-11-14	JAWWSQ01	18	SAMN37555594
GCF_901873505.1	Bifidobacterium_longum_BgEED06	Bifidobacterium longum					Bifidobacterium_longum_BgEED06		NCBI Prokaryotic Genome Annotation Pipeline (PGAP)	Contig	2021-02-14	CABFLL01		SAMEA5664351
GCF_022496375.1	ASM2249637v1	Bifidobacterium longum		2233B					GCF_022496375.1-RS_2024_04_14	Contig	2022-03-07	JAIZGW01		SAMN22060762
GCF_020564685.1	ASM2056468v1	Bifidobacterium longum		ICIS-500					NCBI Prokaryotic Genome Annotation Pipeline (PGAP)	Contig	2021-10-25	JAJBZF01		SAMN22314601
GCF_033659145.1	ASM3365914v1	Bifidobacterium longum		YGMCC0643					NCBI Prokaryotic Genome Annotation Pipeline (PGAP)	Scaffold	2023-11-14	JAWWSS01	13	SAMN37555592
GCF_033659545.1	ASM3365954v1	Bifidobacterium longum		YGMCC0846					NCBI Prokaryotic Genome Annotation Pipeline (PGAP)	Scaffold	2023-11-14	JAWWTL01	13	SAMN37555571
GCF_002833185.1	ASM283318v1	Bifidobacterium longum		APC1464					NCBI Prokaryotic Genome Annotation Pipeline (PGAP)	Contig	2017-12-11	PJEE01		SAMN07958349
GCF_019131415.1	ASM1913141v1	Bifidobacterium longum		MSK.13.5					NCBI Prokaryotic Genome Annotation Pipeline (PGAP)	Contig	2021-07-06	JAHOMG01		SAMN19731866
GCF_019131455.1	ASM1913145v1	Bifidobacterium longum		MSK.13.60					NCBI Prokaryotic Genome Annotation Pipeline (PGAP)	Contig	2021-07-06	JAHOME01		SAMN19731868
GCF_019131475.1	ASM1913147v1	Bifidobacterium longum		MSK.13.35					NCBI Prokaryotic Genome Annotation Pipeline (PGAP)	Contig	2021-07-06	JAHOMI01		SAMN19731864
GCF_019131655.1	ASM1913165v1	Bifidobacterium longum		MSK.13.10					NCBI Prokaryotic Genome Annotation Pipeline (PGAP)	Contig	2021-07-06	JAHOML01		SAMN19731861
GCF_003457975.1	ASM345797v1	Bifidobacterium longum		AF27-1BH					NCBI Prokaryotic Genome Annotation Pipeline (PGAP)	Scaffold	2018-09-05	QRTM01	18	SAMN09734529
GCF_019127795.1	ASM1912779v1	Bifidobacterium longum		MSK.20.74					NCBI Prokaryotic Genome Annotation Pipeline (PGAP)	Contig	2021-07-05	JAHOFG01		SAMN19732058
GCF_003472305.1	ASM347230v1	Bifidobacterium longum		AM12-16					NCBI Prokaryotic Genome Annotation Pipeline (PGAP)	Scaffold	2018-09-06	QRLQ01	23	SAMN09734785
GCF_015555065.1	ASM1555506v1	Bifidobacterium longum		1001136B_160425_B5					NCBI Prokaryotic Genome Annotation Pipeline (PGAP)	Scaffold	2020-11-17	JADNJT01	23	SAMN15532765
GCF_033658285.1	ASM3365828v1	Bifidobacterium longum		YGMCC0092					NCBI Prokaryotic Genome Annotation Pipeline (PGAP)	Contig	2023-11-14	JAWWQW01		SAMN37555348
GCF_033659585.1	ASM3365958v1	Bifidobacterium longum		YGMCCO904					NCBI Prokaryotic Genome Annotation Pipeline (PGAP)	Contig	2023-11-14	JAWWTN01		SAMN37555569
GCF_019127975.1	ASM1912797v1	Bifidobacterium longum		MSK.20.38					NCBI Prokaryotic Genome Annotation Pipeline (PGAP)	Contig	2021-07-05	JAHOFN01		SAMN19732051
GCF_003465095.1	ASM346509v1	Bifidobacterium longum		AF11-41					NCBI Prokaryotic Genome Annotation Pipeline (PGAP)	Scaffold	2018-09-06	QSAM01	30	SAMN09734211
GCF_028894815.1	ASM2889481v1	Bifidobacterium longum		PT8					GCF_028894815.1-RS_2024_03_30	Contig	2023-03-01	JARCPQ01		SAMN33424500
GCF_002832995.1	ASM283299v1	Bifidobacterium longum		DPC6321					NCBI Prokaryotic Genome Annotation Pipeline (PGAP)	Contig	2017-12-11	PJDO01		SAMN07958365
GCF_900157085.1	Bifido_04_v1	Bifidobacterium longum					Bifido_04		NCBI Prokaryotic Genome Annotation Pipeline (PGAP)	Contig	2017-02-08	FTRG01		SAMEA51817918
GCF_003468805.1	ASM346880v1	Bifidobacterium longum		AM31-13LB					NCBI Prokaryotic Genome Annotation Pipeline (PGAP)	Scaffold	2018-09-06	QSJE01	14	SAMN09736426
GCF_003437995.1	ASM343799v1	Bifidobacterium longum		TF01-22					NCBI Prokaryotic Genome Annotation Pipeline (PGAP)	Scaffold	2018-08-31	QSSW01	14	SAMN09736866
GCF_003464575.1	ASM346457v1	Bifidobacterium longum		AF14-34					NCBI Prokaryotic Genome Annotation Pipeline (PGAP)	Scaffold	2018-09-06	QRZE01	30	SAMN09734258
GCF_003465745.1	ASM346574v1	Bifidobacterium longum		AF04-13					NCBI Prokaryotic Genome Annotation Pipeline (PGAP)	Scaffold	2018-09-06	QSBN01	16	SAMN09734175
GCF_002833055.1	ASM283305v1	Bifidobacterium longum		APC1478					NCBI Prokaryotic Genome Annotation Pipeline (PGAP)	Contig	2017-12-11	PJDW01		SAMN07958357
GCF_022496455.1	ASM2249645v1	Bifidobacterium longum		2204B					GCF_022496455.1-RS_2024_04_14	Contig	2022-03-07	JAIZGZ01		SAMN22060759
GCF_033657745.1	ASM3365774v1	Bifidobacterium longum		YGMCC0325					NCBI Prokaryotic Genome Annotation Pipeline (PGAP)	Contig	2023-11-14	JAWWQG01		SAMN37555371
GCF_003464685.1	ASM346468v1	Bifidobacterium longum		AF14-22					NCBI Prokaryotic Genome Annotation Pipeline (PGAP)	Scaffold	2018-09-06	QRZJ01	26	SAMN09734253
GCF_039063485.1	ASM3906348v1	Bifidobacterium longum		1033st1_E1_1033SCRN_220408					GCF_039063485.1-RS_2024_05_04	Scaffold	2024-05-02	JBCJCI01	18	SAMN41062856
GCF_039063355.1	ASM3906335v1	Bifidobacterium longum		1033st1_E5_1033SCRN_220408					GCF_039063355.1-RS_2024_05_05	Scaffold	2024-05-02	JBCJCH01	16	SAMN41062857
GCF_039067165.1	ASM3906716v1	Bifidobacterium longum		1033st1_H4_1033SCRN_220408					GCF_039067165.1-RS_2024_05_04	Scaffold	2024-05-02	JBCJCF01	21	SAMN41062859
GCF_003466045.1	ASM346604v1	Bifidobacterium longum		AF03-20					NCBI Prokaryotic Genome Annotation Pipeline (PGAP)	Scaffold	2018-09-06	QSBS01	17	SAMN09734170
GCF_033657795.1	ASM3365779v1	Bifidobacterium longum		YGMCC0302					NCBI Prokaryotic Genome Annotation Pipeline (PGAP)	Contig	2023-11-14	JAWWQJ01		SAMN37555367
GCF_033659485.1	ASM3365948v1	Bifidobacterium longum		YGMCC0831					NCBI Prokaryotic Genome Annotation Pipeline (PGAP)	Contig	2023-11-14	JAWWTK01		SAMN37555572
GCF_039067195.1	ASM3906719v1	Bifidobacterium longum		1033st1_B7_1033SCRN_220408					GCF_039067195.1-RS_2024_05_04	Contig	2024-05-02	JBCJCJ01		SAMN41062855
GCF_033658445.1	ASM3365844v1	Bifidobacterium longum		YGMCC0005b					NCBI Prokaryotic Genome Annotation Pipeline (PGAP)	Contig	2023-11-14	JAWWRO01		SAMN37555628
GCF_003466425.1	ASM346642v1	Bifidobacterium longum		TM06-1					NCBI Prokaryotic Genome Annotation Pipeline (PGAP)	Scaffold	2018-08-31	QSPJ01	14	SAMN09736986
GCF_033657725.1	ASM3365772v1	Bifidobacterium longum		YGMCC0327					NCBI Prokaryotic Genome Annotation Pipeline (PGAP)	Scaffold	2023-11-14	JAWWQF01	28	SAMN37555372
GCF_033659505.1	ASM3365950v1	Bifidobacterium longum		YGMCC0784					NCBI Prokaryotic Genome Annotation Pipeline (PGAP)	Scaffold	2023-11-14	JAWWTH01	28	SAMN37555576
GCF_033658905.1	ASM3365890v1	Bifidobacterium longum		YGMCC0484					NCBI Prokaryotic Genome Annotation Pipeline (PGAP)	Contig	2023-11-14	JAWWSC01		SAMN37555613
GCF_019128255.1	ASM1912825v1	Bifidobacterium longum		MSK.19.77					NCBI Prokaryotic Genome Annotation Pipeline (PGAP)	Contig	2021-07-05	JAHOGD01		SAMN19732033
GCF_003471915.1	ASM347191v1	Bifidobacterium longum		AM16-2					NCBI Prokaryotic Genome Annotation Pipeline (PGAP)	Scaffold	2018-09-06	QRKK01	17	SAMN09734826
GCF_033659185.1	ASM3365918v1	Bifidobacterium longum		YGMCC0633					NCBI Prokaryotic Genome Annotation Pipeline (PGAP)	Contig	2023-11-14	JAWWSR01		SAMN37555593
GCF_019128505.1	ASM1912850v1	Bifidobacterium longum		MSK.19.44					NCBI Prokaryotic Genome Annotation Pipeline (PGAP)	Contig	2021-07-05	JAHOGO01		SAMN19732021
GCF_030291435.1	ASM3029143v1	Bifidobacterium longum		2249B					NCBI Prokaryotic Genome Annotation Pipeline (PGAP)	Contig	2023-06-19	JASWIQ01		SAMN35723865
GCF_036814245.1	ASM3681424v1	Bifidobacterium longum		K4A3					NCBI Prokaryotic Genome Annotation Pipeline (PGAP)	Contig	2024-02-22	JAWXCV01		SAMN38221195
GCF_003472405.1	ASM347240v1	Bifidobacterium longum		AM11-2					NCBI Prokaryotic Genome Annotation Pipeline (PGAP)	Scaffold	2018-09-06	QRLW01	25	SAMN09734779
GCF_003790375.1	ASM379037v1	Bifidobacterium longum		ICIS-505					NCBI Prokaryotic Genome Annotation Pipeline (PGAP)	Contig	2018-11-27	RJZF01		SAMN06606733
GCF_039063035.1	ASM3906303v1	Bifidobacterium longum		2227st2_E2_2227SCRN_220401					GCF_039063035.1-RS_2024_05_05	Scaffold	2024-05-02	JBCJCA01	30	SAMN41062864
GCF_015554225.1	ASM1555422v1	Bifidobacterium longum		D31t1_170403_F11					NCBI Prokaryotic Genome Annotation Pipeline (PGAP)	Contig	2020-11-17	JADNIF01		SAMN15533213
GCF_033658485.1	ASM3365848v1	Bifidobacterium longum		YGMCC0341					NCBI Prokaryotic Genome Annotation Pipeline (PGAP)	Contig	2023-11-14	JAWWRQ01		SAMN37555626
GCF_033344585.1	ASM3334458v1	Bifidobacterium longum		YGMCC0025					NCBI Prokaryotic Genome Annotation Pipeline (PGAP)	Scaffold	2023-11-05	JAWLRC01	31	SAMN37555088
GCF_030291415.1	ASM3029141v1	Bifidobacterium longum		2250B					NCBI Prokaryotic Genome Annotation Pipeline (PGAP)	Contig	2023-06-19	JASWIP01		SAMN35723866
GCF_033658205.1	ASM3365820v1	Bifidobacterium longum		YGMCC0120					NCBI Prokaryotic Genome Annotation Pipeline (PGAP)	Contig	2023-11-14	JAWWQS01		SAMN37555352
GCF_015667025.1	ASM1566702v1	Bifidobacterium longum		D31t1_170403_B2					NCBI Prokaryotic Genome Annotation Pipeline (PGAP)	Contig	2020-11-23	JADPDI01		SAMN15532477
GCF_003130775.1	ASM313077v1	Bifidobacterium longum		UMA026					NCBI Prokaryotic Genome Annotation Pipeline (PGAP)	Contig	2018-05-17	PHUM01		SAMN08102330
GCF_033658365.1	ASM3365836v1	Bifidobacterium longum		YGMCCO110					NCBI Prokaryotic Genome Annotation Pipeline (PGAP)	Scaffold	2023-11-14	JAWWQT01	18	SAMN37555351
GCF_033658185.1	ASM3365818v1	Bifidobacterium longum		YGMCC0145					NCBI Prokaryotic Genome Annotation Pipeline (PGAP)	Scaffold	2023-11-14	JAWWQR01	19	SAMN37555353
GCF_033659905.1	ASM3365990v1	Bifidobacterium longum		YGMCC0979					NCBI Prokaryotic Genome Annotation Pipeline (PGAP)	Scaffold	2023-11-14	JAWWTV01	19	SAMN37555561
GCF_004167725.1	ASM416772v1	Bifidobacterium longum		bk_0021					GCF_004167725.1-RS_2024_04_06	Contig	2019-02-11	RCXP01		SAMN10239587
GCF_033657955.1	ASM3365795v1	Bifidobacterium longum		YGMCC0295					NCBI Prokaryotic Genome Annotation Pipeline (PGAP)	Contig	2023-11-14	JAWWQK01		SAMN37555365
GCF_033659005.1	ASM3365900v1	Bifidobacterium longum		YGMCC0516					NCBI Prokaryotic Genome Annotation Pipeline (PGAP)	Contig	2023-11-14	JAWWSI01		SAMN37555606
GCF_033659325.1	ASM3365932v1	Bifidobacterium longum		YGMCC0721					NCBI Prokaryotic Genome Annotation Pipeline (PGAP)	Contig	2023-11-14	JAWWTA01		SAMN37555583
GCF_002076095.1	Bbif1886B	Bifidobacterium longum		1886B					NCBI Prokaryotic Genome Annotation Pipeline (PGAP)	Contig	2017-03-31	NAQL01		SAMN06621706
GCF_019128695.1	ASM1912869v1	Bifidobacterium longum		MSK.19.11					NCBI Prokaryotic Genome Annotation Pipeline (PGAP)	Contig	2021-07-05	JAHOHG01		SAMN19732002
GCF_019128175.1	ASM1912817v1	Bifidobacterium longum		MSK.19.66					NCBI Prokaryotic Genome Annotation Pipeline (PGAP)	Contig	2021-07-05	JAHOGH01		SAMN19732029
GCF_003474905.1	ASM347490v1	Bifidobacterium longum		AF36-1					NCBI Prokaryotic Genome Annotation Pipeline (PGAP)	Scaffold	2018-09-06	QRPJ01	19	SAMN09734632
GCF_003437095.1	ASM343709v1	Bifidobacterium longum		TF07-39					NCBI Prokaryotic Genome Annotation Pipeline (PGAP)	Scaffold	2018-08-31	QSRO01	16	SAMN09736908
GCF_002833255.1	ASM283325v1	Bifidobacterium longum		DPC6320					NCBI Prokaryotic Genome Annotation Pipeline (PGAP)	Contig	2017-12-11	PJDP01		SAMN07958364
GCF_003437105.1	ASM343710v1	Bifidobacterium longum		TF07-34					NCBI Prokaryotic Genome Annotation Pipeline (PGAP)	Scaffold	2018-08-31	QSRP01	26	SAMN09736907
GCF_002832945.1	ASM283294v1	Bifidobacterium longum		DPC6317					NCBI Prokaryotic Genome Annotation Pipeline (PGAP)	Contig	2017-12-11	PJDQ01		SAMN07958363
GCF_003475025.1	ASM347502v1	Bifidobacterium longum		AF35-13AC					NCBI Prokaryotic Genome Annotation Pipeline (PGAP)	Scaffold	2018-09-06	QRPR01	21	SAMN09734620
GCF_002833115.1	ASM283311v1	Bifidobacterium longum		APC1472					NCBI Prokaryotic Genome Annotation Pipeline (PGAP)	Contig	2017-12-11	PJEA01		SAMN07958353
GCF_003465785.1	ASM346578v1	Bifidobacterium longum		AF03-27					NCBI Prokaryotic Genome Annotation Pipeline (PGAP)	Scaffold	2018-09-06	QSBQ01	20	SAMN09734172
GCF_003466075.1	ASM346607v1	Bifidobacterium longum		AF03-10					NCBI Prokaryotic Genome Annotation Pipeline (PGAP)	Scaffold	2018-09-06	QSBU01	19	SAMN09734168
GCF_031432735.1	ASM3143273v1	Bifidobacterium longum		YMC_19_03_38					NCBI Prokaryotic Genome Annotation Pipeline (PGAP)	Contig	2023-09-12	VMSN01		SAMN12318347
GCF_033659305.1	ASM3365930v1	Bifidobacterium longum		YGMCC697					NCBI Prokaryotic Genome Annotation Pipeline (PGAP)	Contig	2023-11-14	JAWWSY01		SAMN37555585
GCF_019128495.1	ASM1912849v1	Bifidobacterium longum		MSK.19.23					NCBI Prokaryotic Genome Annotation Pipeline (PGAP)	Contig	2021-07-05	JAHOHA01		SAMN19732009
GCF_003468005.1	ASM346800v1	Bifidobacterium longum		AM42-13AT					NCBI Prokaryotic Genome Annotation Pipeline (PGAP)	Scaffold	2018-09-06	QSGC01	16	SAMN09736542
GCF_003437715.1	ASM343771v1	Bifidobacterium longum		TF06-45A					NCBI Prokaryotic Genome Annotation Pipeline (PGAP)	Scaffold	2018-08-31	QSRZ01	21	SAMN09736897
GCF_900157095.1	Bifido_01_v1	Bifidobacterium longum					Bifido_01		NCBI Prokaryotic Genome Annotation Pipeline (PGAP)	Contig	2017-02-08	FTRH01		SAMEA51815668
GCF_002075875.1	Bbif1898B	Bifidobacterium longum		1898B					NCBI Prokaryotic Genome Annotation Pipeline (PGAP)	Contig	2017-03-31	NAQB01		SAMN06621716
GCF_003438385.1	ASM343838v1	Bifidobacterium longum		OM05-2BH					NCBI Prokaryotic Genome Annotation Pipeline (PGAP)	Scaffold	2018-08-31	QSUI01	46	SAMN09736802
GCF_033344625.1	ASM3334462v1	Bifidobacterium longum		YGMCC0018					GCF_033344625.1-RS_2024_03_14	Scaffold	2023-11-05	JAWLRE01	45	SAMN37555086
GCF_033658605.1	ASM3365860v1	Bifidobacterium longum		YGMCC0406					NCBI Prokaryotic Genome Annotation Pipeline (PGAP)	Contig	2023-11-14	JAWWRT01		SAMN37555623
GCF_015670475.1	ASM1567047v1	Bifidobacterium longum		1001283B150225_161107_D10					NCBI Prokaryotic Genome Annotation Pipeline (PGAP)	Scaffold	2020-11-23	JADPBV01	29	SAMN15532493
GCF_019731735.1	ASM1973173v1	Bifidobacterium longum		K39					NCBI Prokaryotic Genome Annotation Pipeline (PGAP)	Scaffold	2021-08-23	JAASIT01	19	SAMN14389563
GCF_036281535.1	ASM3628153v1	Bifidobacterium longum		CUL75					GCF_036281535.1-RS_2024_03_16	Contig	2024-01-29	QQNK01		SAMN09708657
GCF_003473205.1	ASM347320v1	Bifidobacterium longum		AM11-5					NCBI Prokaryotic Genome Annotation Pipeline (PGAP)	Scaffold	2018-09-06	QRLT01	32	SAMN09734782
GCF_030876795.1	ASM3087679v1	Bifidobacterium longum		B12					NCBI Prokaryotic Genome Annotation Pipeline (PGAP)	Contig	2023-08-25	JARVGC01		SAMN34082181
GCF_003464805.1	ASM346480v1	Bifidobacterium longum		AF13-41					NCBI Prokaryotic Genome Annotation Pipeline (PGAP)	Scaffold	2018-09-06	QRZU01	22	SAMN09734240
GCF_003465365.1	ASM346536v1	Bifidobacterium longum		AF13-34					NCBI Prokaryotic Genome Annotation Pipeline (PGAP)	Scaffold	2018-09-06	QRZY01	24	SAMN09734235
GCF_029723585.1	ASM2972358v1	Bifidobacterium longum		LH_1019					GCF_029723585.1-RS_2024_04_14	Contig	2023-04-13	JAKEZA01		SAMN24838605
GCF_030297785.1	ASM3029778v1	Bifidobacterium longum		2252B					NCBI Prokaryotic Genome Annotation Pipeline (PGAP)	Contig	2023-06-20	JASXRO01		SAMN35723868
GCF_002833065.1	ASM283306v1	Bifidobacterium longum		APC1480					NCBI Prokaryotic Genome Annotation Pipeline (PGAP)	Contig	2017-12-11	PJDV01		SAMN07958358
GCF_002833075.1	ASM283307v1	Bifidobacterium longum		APC1477					NCBI Prokaryotic Genome Annotation Pipeline (PGAP)	Contig	2017-12-11	PJDX01		SAMN07958356
GCF_003465455.1	ASM346545v1	Bifidobacterium longum		AF11-12					NCBI Prokaryotic Genome Annotation Pipeline (PGAP)	Scaffold	2018-09-06	QSAR01	58	SAMN09734206
GCF_002833125.1	ASM283312v1	Bifidobacterium longum		APC1473					NCBI Prokaryotic Genome Annotation Pipeline (PGAP)	Contig	2017-12-11	PJDZ01		SAMN07958354
GCF_030291465.1	ASM3029146v1	Bifidobacterium longum		2248B					NCBI Prokaryotic Genome Annotation Pipeline (PGAP)	Contig	2023-06-19	JASWIR01		SAMN35723864
GCF_015547105.1	ASM1554710v1	Bifidobacterium longum		D46t1_190503_C6					NCBI Prokaryotic Genome Annotation Pipeline (PGAP)	Scaffold	2020-11-17	JADMUN01	30	SAMN15532852
GCF_033659225.1	ASM3365922v1	Bifidobacterium longum		YGMCC0650					NCBI Prokaryotic Genome Annotation Pipeline (PGAP)	Contig	2023-11-14	JAWWSU01		SAMN37555590
GCF_018785685.1	ASM1878568v1	Bifidobacterium longum		MCC265					GCF_018785685.1-RS_2024_04_14	Scaffold	2021-06-08	WQQF01	43	SAMN12147361
GCF_900157075.1	Bifido_S1_v1	Bifidobacterium longum					Bifido_S1		NCBI Prokaryotic Genome Annotation Pipeline (PGAP)	Contig	2017-02-08	FTRM01		SAMEA51824668
GCF_003475865.1	ASM347586v1	Bifidobacterium longum		AF30-11					NCBI Prokaryotic Genome Annotation Pipeline (PGAP)	Scaffold	2018-09-06	QRQW01	18	SAMN09734564
GCF_030291375.1	ASM3029137v1	Bifidobacterium longum		2247B					NCBI Prokaryotic Genome Annotation Pipeline (PGAP)	Contig	2023-06-19	JASWIS01		SAMN35723863
GCF_033658845.1	ASM3365884v1	Bifidobacterium longum		YGMCC0483					NCBI Prokaryotic Genome Annotation Pipeline (PGAP)	Contig	2023-11-14	JAWWSB01		SAMN37555614
GCF_033659825.1	ASM3365982v1	Bifidobacterium longum		YGMCC0969					NCBI Prokaryotic Genome Annotation Pipeline (PGAP)	Contig	2023-11-14	JAWWTT01		SAMN37555563
GCF_019128095.1	ASM1912809v1	Bifidobacterium longum		MSK.19.82					NCBI Prokaryotic Genome Annotation Pipeline (PGAP)	Contig	2021-07-05	JAHOGC01		SAMN19732034
GCF_019128185.1	ASM1912818v1	Bifidobacterium longum		MSK.19.75					NCBI Prokaryotic Genome Annotation Pipeline (PGAP)	Contig	2021-07-05	JAHOGE01		SAMN19732032
GCF_019128395.1	ASM1912839v1	Bifidobacterium longum		MSK.19.50					NCBI Prokaryotic Genome Annotation Pipeline (PGAP)	Contig	2021-07-05	JAHOGM01		SAMN19732023
GCF_003437135.1	ASM343713v1	Bifidobacterium longum		TF07-31					NCBI Prokaryotic Genome Annotation Pipeline (PGAP)	Scaffold	2018-08-31	QSRQ01	22	SAMN09736906
GCF_033659445.1	ASM3365944v1	Bifidobacterium longum		YGMCC0767					NCBI Prokaryotic Genome Annotation Pipeline (PGAP)	Contig	2023-11-14	JAWWTF01		SAMN37555578
GCF_002833205.1	ASM283320v1	Bifidobacterium longum		APC1462					NCBI Prokaryotic Genome Annotation Pipeline (PGAP)	Contig	2017-12-11	PJEF01		SAMN07958348
GCF_039063325.1	ASM3906332v1	Bifidobacterium longum		1033st1_F6_1033SCRN_220408					GCF_039063325.1-RS_2024_05_04	Scaffold	2024-05-02	JBCJCG01	18	SAMN41062858
[truncated: 3,001 more rows]

## Sheet: Commensal
Assembly Accession	Assembly Name	Organism Name	Organism Infraspecific Names Breed	Organism Infraspecific Names Strain	Organism Infraspecific Names Cultivar	Organism Infraspecific Names Ecotype	Organism Infraspecific Names Isolate	Organism Infraspecific Names Sex	Annotation Name	Assembly Level	Assembly Release Date	WGS project accession	Assembly Stats Number of Scaffolds	Assembly BioSample Accession
GCF_016653555.1	ASM1665355v1	Salmonella bongori		Se40					NCBI Prokaryotic Genome Annotation Pipeline (PGAP)	Complete Genome	2021-01-17		1	SAMN17169784
GCF_037943445.1	ASM3794344v1	Clostridioides difficile		Z1322PCD0068					GCF_037943445.1-RS_2024_04_05	Complete Genome	2024-04-06		1	SAMN40440850
GCF_011045215.1	ASM1104521v1	Escherichia coli		PapRG-04-4					NCBI Prokaryotic Genome Annotation Pipeline (PGAP)	Complete Genome	2020-03-02		3	SAMN13978668
GCF_017352075.1	ASM1735207v1	Escherichia coli		EcPF20					NCBI Prokaryotic Genome Annotation Pipeline (PGAP)	Complete Genome	2021-03-14		3	SAMN18131651
GCF_002948925.1	ASM294892v1	Acinetobacter baumannii		AR_0078					NCBI Prokaryotic Genome Annotation Pipeline (PGAP)	Complete Genome	2018-02-19		1	SAMN04014919
GCF_016811875.1	ASM1681187v1	Escherichia coli BW25113		BW25113 substr. CHXR2G20					NCBI Prokaryotic Genome Annotation Pipeline (PGAP)	Complete Genome	2021-02-07		1	SAMN17570629
GCF_000698715.2	ASM69871v2	Salmonella enterica subsp. enterica serovar Bareilly str. CFSAN000211		CFSAN000211					NCBI Prokaryotic Genome Annotation Pipeline (PGAP)	Complete Genome	2019-05-02		1	SAMN00989085
GCF_001305235.1	ASM130523v1	Salmonella enterica subsp. enterica serovar Enteritidis		FORC_007					NCBI Prokaryotic Genome Annotation Pipeline (PGAP)	Complete Genome	2015-10-01		2	SAMN03140319
GCF_026013275.1	ASM2601327v1	Klebsiella pneumoniae		FK563					NCBI Prokaryotic Genome Annotation Pipeline (PGAP)	Complete Genome	2022-11-05		5	SAMN31172240
GCF_013724605.1	ASM1372460v1	Klebsiella pneumoniae		RHBSTW-00973					GCF_013724605.1-RS_2024_05_17	Complete Genome	2020-07-27		7	SAMN15148755
GCF_023650835.1	ASM2365083v1	Klebsiella pneumoniae		GD21SC417					NCBI Prokaryotic Genome Annotation Pipeline (PGAP)	Complete Genome	2022-06-06		5	SAMN23799605
GCF_025398755.1	ASM2539875v1	Escherichia coli		2022CK-00450					NCBI Prokaryotic Genome Annotation Pipeline (PGAP)	Complete Genome	2022-09-25		8	SAMN30655617
GCF_003071485.1	ASM307148v1	Salmonella enterica subsp. enterica serovar Montevideo str. CDC 2010K-0257		CDC 2010K-0257					GCF_003071485.1-RS_2024_05_08	Complete Genome	2018-04-25		2	SAMN02716890
GCF_005889955.1	ASM588995v1	Salmonella enterica subsp. enterica serovar Enteritidis		SAP18-0432					NCBI Prokaryotic Genome Annotation Pipeline (PGAP)	Complete Genome	2019-05-30		2	SAMN09943619
GCF_037931695.1	ASM3793169v1	Clostridioides difficile		Z1322HCD0068					GCF_037931695.1-RS_2024_04_05	Complete Genome	2024-04-05		1	SAMN40440818
GCF_030272015.1	ASM3027201v1	Klebsiella pneumoniae		YZ22CS070					NCBI Prokaryotic Genome Annotation Pipeline (PGAP)	Complete Genome	2023-06-14		3	SAMN31425342
GCF_020883255.1	ASM2088325v1	Escherichia coli		RIVM_C039227					NCBI Prokaryotic Genome Annotation Pipeline (PGAP)	Complete Genome	2021-11-18		2	SAMN22569037
GCF_013736155.1	ASM1373615v1	Klebsiella pneumoniae		RHBSTW-00510					GCF_013736155.1-RS_2024_05_16	Complete Genome	2020-07-27		9	SAMN15148642
GCF_028893335.1	ASM2889333v1	Salmonella enterica subsp. enterica serovar Dublin		RM092					NCBI Prokaryotic Genome Annotation Pipeline (PGAP)	Complete Genome	2023-03-01		3	SAMN32950791
GCF_009950805.1	ASM995080v1	Escherichia coli		STEC316					NCBI Prokaryotic Genome Annotation Pipeline (PGAP)	Complete Genome	2020-01-29		2	SAMN12214766
GCF_020034535.1	ASM2003453v1	Staphylococcus aureus		HL25274					NCBI Prokaryotic Genome Annotation Pipeline (PGAP)	Complete Genome	2021-09-18		3	SAMN20667807
GCF_017639105.1	ASM1763910v1	Escherichia coli		ABW_S38					NCBI Prokaryotic Genome Annotation Pipeline (PGAP)	Complete Genome	2021-03-30		9	SAMN17214841
GCF_022221545.1	ASM2222154v1	Staphylococcus aureus		NV_1					NCBI Prokaryotic Genome Annotation Pipeline (PGAP)	Complete Genome	2022-02-14		2	SAMN20356340
GCF_017084505.1	ASM1708450v1	Klebsiella pneumoniae		JNQH116					NCBI Prokaryotic Genome Annotation Pipeline (PGAP)	Complete Genome	2021-03-01		4	SAMN17976248
GCF_025916215.1	ASM2591621v1	Acinetobacter baumannii		Z198					NCBI Prokaryotic Genome Annotation Pipeline (PGAP)	Complete Genome	2022-10-31		2	SAMN31277299
GCF_030708535.1	ASM3070853v1	Escherichia coli		R14					NCBI Prokaryotic Genome Annotation Pipeline (PGAP)	Complete Genome	2023-08-10		4	SAMN31158874
GCF_002943855.1	ASM294385v1	Shigella dysenteriae		E670/74					GCF_002943855.1-RS_2024_03_14	Complete Genome	2018-02-23		2	SAMN01916922
GCF_002811335.3	ASM281133v4	Klebsiella pneumoniae		WCHKP020034					NCBI Prokaryotic Genome Annotation Pipeline (PGAP)	Complete Genome	2018-06-14		5	SAMN07235708
GCF_003017375.1	ASM301737v1	Escherichia coli		2015C-3163					NCBI Prokaryotic Genome Annotation Pipeline (PGAP)	Complete Genome	2018-03-26		2	SAMN08579553
GCF_000220005.1	ASM22000v2	Escherichia coli UMNF18		UMNF18					GCF_000220005.1-RS_2024_03_27	Complete Genome	2011-11-01	AGTD01	6	SAMN02471895
GCF_022655705.1	ASM2265570v1	Salmonella enterica		P201982					NCBI Prokaryotic Genome Annotation Pipeline (PGAP)	Complete Genome	2022-03-21		2	SAMN26664045
GCF_020808985.1	ASM2080898v1	Klebsiella pneumoniae		Kp1					NCBI Prokaryotic Genome Annotation Pipeline (PGAP)	Complete Genome	2021-11-09		2	SAMN22815109
GCF_014705825.1	ASM1470582v1	Acinetobacter baumannii		CFSAN093705					NCBI Prokaryotic Genome Annotation Pipeline (PGAP)	Complete Genome	2020-09-23		2	SAMN12391537
GCF_037841875.1	ASM3784187v1	Salmonella enterica subsp. enterica serovar 4,[5],12:i:-		Z1322HSL0026					GCF_037841875.1-RS_2024_04_05	Complete Genome	2024-04-05		5	SAMN40440203
GCF_008727695.1	ASM872769v1	Klebsiella aerogenes		KA_P10_L5_03.19					NCBI Prokaryotic Genome Annotation Pipeline (PGAP)	Complete Genome	2019-09-29		3	SAMN12807522
GCF_000189455.2	ASM18945v3	Staphylococcus aureus O46		O46					GCF_000189455.2-RS_2024_03_21	Complete Genome	2017-12-20		1	SAMN02469934
GCF_019900325.2	ASM1990032v2	Klebsiella pneumoniae		PA-01					NCBI Prokaryotic Genome Annotation Pipeline (PGAP)	Complete Genome	2022-08-04		4	SAMN20362512
GCF_014863745.1	ASM1486374v1	Escherichia coli		AML003_ev01					NCBI Prokaryotic Genome Annotation Pipeline (PGAP)	Complete Genome	2020-10-08		1	SAMN16090668
GCF_024585505.1	ASM2458550v1	Escherichia coli		MB51					NCBI Prokaryotic Genome Annotation Pipeline (PGAP)	Complete Genome	2022-08-08		3	SAMN18877313
GCF_002633845.1	ASM263384v1	Staphylococcus aureus		CFSAN007883					NCBI Prokaryotic Genome Annotation Pipeline (PGAP)	Complete Genome	2017-10-23		1	SAMN03763978
GCF_022559685.1	ASM2255968v1	Escherichia coli		WCHEC005215					NCBI Prokaryotic Genome Annotation Pipeline (PGAP)	Complete Genome	2022-03-14		8	SAMN06209720
GCF_037008665.1	ASM3700866v2	Acinetobacter baumannii		2024CK-00250					GCF_037008665.1-RS_2024_04_21	Complete Genome	2024-04-06		5	SAMN40254323
GCF_035596235.1	ASM3559623v1	Klebsiella pneumoniae		KP64_WM3_49.22_ST307_KPC2					NCBI Prokaryotic Genome Annotation Pipeline (PGAP)	Complete Genome	2024-01-11		4	SAMN38771714
GCF_022811905.1	ASM2281190v1	Acinetobacter baumannii		2016GDAB1					GCF_022811905.1-RS_2024_04_17	Complete Genome	2022-04-04		2	SAMN16714580
GCF_008931225.1	ASM893122v1	Salmonella enterica		S61394					NCBI Prokaryotic Genome Annotation Pipeline (PGAP)	Complete Genome	2019-10-09		2	SAMN10914546
GCF_008931745.1	ASM893174v1	Escherichia coli		JME65					NCBI Prokaryotic Genome Annotation Pipeline (PGAP)	Complete Genome	2019-10-09		1	SAMN12561906
GCF_002213765.1	ASM221376v1	Listeria monocytogenes serotype 1/2c str. 10-5026		5026-10-01					NCBI Prokaryotic Genome Annotation Pipeline (PGAP)	Complete Genome	2017-06-30		1	SAMN07124754
GCF_036508215.1	ASM3650821v1	Escherichia coli		2018-10-2CC					GCF_036508215.1-RS_2024_04_04	Complete Genome	2023-11-04		3	SAMD00562626
GCF_023657635.1	ASM2365763v1	Klebsiella pneumoniae		Z0117KP0033					NCBI Prokaryotic Genome Annotation Pipeline (PGAP)	Complete Genome	2022-06-07		4	SAMN28703773
GCF_020149625.1	ASM2014962v1	Escherichia coli		NDM5					NCBI Prokaryotic Genome Annotation Pipeline (PGAP)	Complete Genome	2021-09-27		5	SAMN21398207
GCF_032359195.1	ASM3235919v1	Escherichia coli O121		201805972					NCBI Prokaryotic Genome Annotation Pipeline (PGAP)	Complete Genome	2023-10-04		2	SAMN33389351
GCF_003032415.1	ASM303241v1	Serratia marcescens		BWH-23					GCF_003032415.1-RS_2024_03_21	Complete Genome	2018-04-03		2	SAMN04276914
GCF_034341085.2	ASM3434108v2	Klebsiella pneumoniae		P6					GCF_034341085.2-RS_2024_05_07	Complete Genome	2024-05-02		5	SAMN38111789
GCF_023361875.1	ASM2336187v1	Acinetobacter baumannii		5736					GCF_023361875.1-RS_2024_05_21	Complete Genome	2022-05-13		2	SAMN24114667
GCF_003856475.1	ASM385647v1	Klebsiella pneumoniae		BJCFK909					NCBI Prokaryotic Genome Annotation Pipeline (PGAP)	Complete Genome	2018-12-03		5	SAMN10473953
GCF_028201655.1	ASM2820165v1	Escherichia coli		HH45					NCBI Prokaryotic Genome Annotation Pipeline (PGAP)	Complete Genome	2023-01-29		2	SAMN32755849
GCF_003399885.2	ASM339988v2	Escherichia coli		CFSAN061763					NCBI Prokaryotic Genome Annotation Pipeline (PGAP)	Complete Genome	2019-08-20		2	SAMN06909723
GCF_021513495.1	ASM2151349v1	Pseudomonas aeruginosa		R10					GCF_021513495.1-RS_2024_05_20	Complete Genome	2022-01-19		1	SAMN13234661
GCF_029872415.2	ASM2987241v2	Listeria monocytogenes		GIMC2071:Lmc9864					NCBI Prokaryotic Genome Annotation Pipeline (PGAP)	Complete Genome	2023-07-19		1	SAMN32339170
GCF_008926105.1	ASM892610v1	Escherichia coli		NZRM3614					NCBI Prokaryotic Genome Annotation Pipeline (PGAP)	Complete Genome	2019-10-09		2	SAMN10177967
GCF_026802015.1	ASM2680201v1	Salmonella enterica		FFL					NCBI Prokaryotic Genome Annotation Pipeline (PGAP)	Complete Genome	2022-12-11		1	SAMN31814738
GCF_019343005.1	ASM1934300v1	Streptococcus pyogenes		ABC155					NCBI Prokaryotic Genome Annotation Pipeline (PGAP)	Complete Genome	2021-07-26		1	SAMN14234551
GCF_022870545.1	ASM2287054v1	Pseudomonas aeruginosa		AA43					NCBI Prokaryotic Genome Annotation Pipeline (PGAP)	Complete Genome	2022-04-11		1	SAMN14352263
GCF_013786965.1	ASM1378696v1	Streptococcus agalactiae		BJ01					NCBI Prokaryotic Genome Annotation Pipeline (PGAP)	Complete Genome	2020-07-28		1	SAMN15580042
GCF_020911785.1	ASM2091178v1	Klebsiella pneumoniae		TH12852					NCBI Prokaryotic Genome Annotation Pipeline (PGAP)	Complete Genome	2021-11-22		1	SAMN23002891
GCF_022670835.1	ASM2267083v1	Salmonella enterica subsp. enterica serovar Abeokuta		OG19FER4					NCBI Prokaryotic Genome Annotation Pipeline (PGAP)	Complete Genome	2022-03-22		1	SAMN26674805
GCF_001886535.1	ASM188653v1	Escherichia coli		MRSN352231					NCBI Prokaryotic Genome Annotation Pipeline (PGAP)	Complete Genome	2016-11-28		6	SAMN06029893
GCF_034422435.1	ASM3442243v1	Escherichia coli		Nord58					NCBI Prokaryotic Genome Annotation Pipeline (PGAP)	Complete Genome	2023-12-16		8	SAMN38610762
GCF_000195435.3	ASM19543v4	Listeria monocytogenes J1816		J1816					NCBI Prokaryotic Genome Annotation Pipeline (PGAP)	Complete Genome	2015-09-08		1	SAMN01813900
GCF_019551235.1	ASM1955123v1	Staphylococcus aureus		HL18380					NCBI Prokaryotic Genome Annotation Pipeline (PGAP)	Complete Genome	2021-08-11		3	SAMN17301233
GCF_031036335.1	ASM3103633v1	Salmonella enterica subsp. enterica		151-ARN					NCBI Prokaryotic Genome Annotation Pipeline (PGAP)	Complete Genome	2023-08-31		4	SAMN16807071
GCF_020389265.1	ASM2038926v1	Staphylococcus aureus		276					NCBI Prokaryotic Genome Annotation Pipeline (PGAP)	Complete Genome	2021-10-08		1	SAMN19550028
GCF_028370215.1	ASM2837021v1	Streptococcus pyogenes		SP1450					NCBI Prokaryotic Genome Annotation Pipeline (PGAP)	Complete Genome	2023-02-01		1	SAMN15783176
GCF_033798765.1	ASM3379876v1	Staphylococcus aureus		V315					NCBI Prokaryotic Genome Annotation Pipeline (PGAP)	Complete Genome	2023-11-18		1	SAMN38153148
GCF_021496905.1	ASM2149690v1	Streptococcus agalactiae		GBS20					NCBI Prokaryotic Genome Annotation Pipeline (PGAP)	Complete Genome	2022-01-18		1	SAMN12355373
GCF_038442725.1	ASM3844272v1	Serratia marcescens		S50079					GCF_038442725.1-RS_2024_04_25	Complete Genome	2024-04-25		4	SAMN38366970
GCF_036266595.1	ASM3626659v1	Enterococcus faecalis		CF3A-343					NCBI Prokaryotic Genome Annotation Pipeline (PGAP)	Complete Genome	2024-01-28		4	SAMN38286517
GCF_014656605.1	ASM1465660v1	Escherichia coli		M11957					NCBI Prokaryotic Genome Annotation Pipeline (PGAP)	Complete Genome	2020-09-19		2	SAMN16077359
GCF_009912755.1	ASM991275v1	Staphylococcus aureus		UP_522					NCBI Prokaryotic Genome Annotation Pipeline (PGAP)	Complete Genome	2020-01-22		2	SAMN11175608
GCF_030704325.1	ASM3070432v1	Acinetobacter baumannii		2023CK-00890					NCBI Prokaryotic Genome Annotation Pipeline (PGAP)	Complete Genome	2023-08-09		2	SAMN36514286
GCF_000007785.1	ASM778v1	Enterococcus faecalis V583		V583					GCF_000007785.1-RS_2024_03_27	Complete Genome	2003-03-28		4	SAMN02603978
GCF_030406515.2	ASM3040651v2	Klebsiella pneumoniae		Jinyinhai1					NCBI Prokaryotic Genome Annotation Pipeline (PGAP)	Complete Genome	2023-09-20		5	SAMN36017048
GCF_016925215.1	ASM1692521v1	Klebsiella pneumoniae		B960					NCBI Prokaryotic Genome Annotation Pipeline (PGAP)	Complete Genome	2021-02-24		5	SAMN17911762
GCF_023913575.1	ASM2391357v1	Klebsiella pneumoniae		33612					NCBI Prokaryotic Genome Annotation Pipeline (PGAP)	Complete Genome	2022-06-26		4	SAMN28986236
GCF_001019395.2	ASM101939v2	Staphylococcus aureus		FDAARGOS_20					NCBI Prokaryotic Genome Annotation Pipeline (PGAP)	Complete Genome	2018-01-29		1	SAMN03255459
GCF_022354285.1	ASM2235428v1	Klebsiella pneumoniae		STEFF_14					GCF_022354285.1-RS_2024_05_01	Complete Genome	2022-02-22		8	SAMN13925530
GCF_000332755.1	ASM33275v1	Escherichia coli APEC O78		APEC O78					GCF_000332755.1-RS_2024_05_01	Complete Genome	2013-01-23		1	SAMN02603426
GCF_015870765.1	ASM1587076v1	Acinetobacter baumannii		TP2					NCBI Prokaryotic Genome Annotation Pipeline (PGAP)	Complete Genome	2020-12-09		2	SAMN15735522
GCF_035598075.1	ASM3559807v1	Klebsiella pneumoniae		KP40_L1_43.22_ST20_IMP1					NCBI Prokaryotic Genome Annotation Pipeline (PGAP)	Complete Genome	2024-01-11		3	SAMN38771711
GCF_021497385.1	ASM2149738v1	Pseudomonas aeruginosa		SE5430					NCBI Prokaryotic Genome Annotation Pipeline (PGAP)	Complete Genome	2022-01-18		1	SAMN15196021
GCF_029280565.1	ASM2928056v1	Streptococcus pyogenes		1042					GCF_029280565.1-RS_2024_04_06	Complete Genome	2023-03-20		1	SAMN33693473
GCF_009739755.1	ASM973975v1	Staphylococcus aureus		P1D8C2					NCBI Prokaryotic Genome Annotation Pipeline (PGAP)	Complete Genome	2019-12-11		3	SAMN10374690
GCF_000026705.1	ASM2670v1	Listeria monocytogenes serotype 4b str. CLIP 80459		Clip80459					NCBI Prokaryotic Genome Annotation Pipeline (PGAP)	Complete Genome	2009-03-30		1	SAMEA2272134
GCF_002863845.1	ASM286384v1	Escherichia coli		STEC299					NCBI Prokaryotic Genome Annotation Pipeline (PGAP)	Complete Genome	2018-01-05		3	SAMN07302603
GCF_000438665.2	ASM43866v2	Listeria monocytogenes		J1-108					NCBI Prokaryotic Genome Annotation Pipeline (PGAP)	Complete Genome	2020-01-16		1	SAMN02203123
GCF_003812945.1	ASM381294v1	Escherichia coli		FDAARGOS_497					NCBI Prokaryotic Genome Annotation Pipeline (PGAP)	Complete Genome	2018-11-21		7	SAMN10163173
GCF_024918355.1	ASM2491835v1	Klebsiella aerogenes		4417					NCBI Prokaryotic Genome Annotation Pipeline (PGAP)	Complete Genome	2022-09-04		8	SAMN28174061
GCF_023703895.1	ASM2370389v1	Klebsiella pneumoniae		FF1083					NCBI Prokaryotic Genome Annotation Pipeline (PGAP)	Complete Genome	2022-06-13		2	SAMN15547546
GCF_039519865.1	ASM3951986v1	Klebsiella pneumoniae		KP20					GCF_039519865.1-RS_2024_05_07	Complete Genome	2024-05-08		5	SAMN41076123
GCF_002082705.1	ASM208270v1	Acinetobacter baumannii		15A5					NCBI Prokaryotic Genome Annotation Pipeline (PGAP)	Complete Genome	2017-04-10		3	SAMN06650264
GCF_030505915.1	ASM3050591v1	Salmonella enterica subsp. enterica serovar Schwarzengrund		SECVM-13					NCBI Prokaryotic Genome Annotation Pipeline (PGAP)	Complete Genome	2023-07-19		3	SAMN35361196
GCF_001316565.3	ASM131656v3	Klebsiella pneumoniae subsp. pneumoniae		ST101:960186733					GCF_001316565.3-RS_2024_05_07	Complete Genome	2017-10-24		3	SAMN04011426
GCF_022591215.1	ASM2259121v1	Escherichia coli		ER2683					NCBI Prokaryotic Genome Annotation Pipeline (PGAP)	Complete Genome	2022-03-16		1	SAMN26542471
GCF_005222405.1	ASM522240v1	Escherichia coli		111					NCBI Prokaryotic Genome Annotation Pipeline (PGAP)	Complete Genome	2019-05-07		2	SAMN08773023
GCF_023657955.1	ASM2365795v1	Escherichia coli		Z0117EC0117					NCBI Prokaryotic Genome Annotation Pipeline (PGAP)	Complete Genome	2022-06-07		5	SAMN28703755
GCF_023703935.1	ASM2370393v1	Klebsiella pneumoniae		FF1043					NCBI Prokaryotic Genome Annotation Pipeline (PGAP)	Complete Genome	2022-06-13		2	SAMN15547569
GCF_039545765.1	ASM3954576v1	Klebsiella pneumoniae		JXLV-KP54					GCF_039545765.1-RS_2024_05_07	Complete Genome	2024-05-08		5	SAMN41075592
GCF_009755705.1	ASM975570v1	Klebsiella pneumoniae		WCGKP294					NCBI Prokaryotic Genome Annotation Pipeline (PGAP)	Complete Genome	2019-12-16		3	SAMN13513903
GCF_000213635.1	ASM21363v1	Salmonella enterica subsp. enterica serovar Typhimurium str. UK-1		UK-1					GCF_000213635.1-RS_2024_03_20	Complete Genome	2011-05-13		2	SAMN02602986
GCF_024652845.1	ASM2465284v1	Clostridium perfringens		JXNC-J1					NCBI Prokaryotic Genome Annotation Pipeline (PGAP)	Complete Genome	2022-08-14		4	SAMN28405500
GCF_013416085.1	ASM1341608v1	Klebsiella pneumoniae		19KM267					NCBI Prokaryotic Genome Annotation Pipeline (PGAP)	Complete Genome	2020-07-15		3	SAMN14333445
GCF_002196495.1	ASM219649v1	Escherichia coli		EC1515					NCBI Prokaryotic Genome Annotation Pipeline (PGAP)	Complete Genome	2017-06-15		4	SAMN07192704
GCF_021249265.1	ASM2124926v1	Klebsiella pneumoniae		KP29499					NCBI Prokaryotic Genome Annotation Pipeline (PGAP)	Complete Genome	2021-12-21		3	SAMN23898336
GCF_037227285.1	ASM3722728v1	Serratia marcescens		GN02673					GCF_037227285.1-RS_2024_04_05	Complete Genome	2024-04-05		1	SAMN40123743
GCF_002953795.1	ASM295379v1	Escherichia coli		5FA					NCBI Prokaryotic Genome Annotation Pipeline (PGAP)	Complete Genome	2018-02-01		1	SAMN08380014
GCF_029227835.1	ASM2922783v1	Escherichia coli		XJ5.2					NCBI Prokaryotic Genome Annotation Pipeline (PGAP)	Complete Genome	2023-03-16		2	SAMN18917646
GCF_004154385.1	ASM415438v1	Streptococcus pyogenes		MGAS11052					GCF_004154385.1-RS_2024_04_21	Complete Genome	2019-02-11		1	SAMN08555770
GCF_002128385.1	ASM212838v1	Salmonella enterica subsp. enterica serovar Enteritidis		CFSAN033541					NCBI Prokaryotic Genome Annotation Pipeline (PGAP)	Complete Genome	2017-05-11		2	SAMN03702837
GCF_009176785.1	ASM917678v1	Staphylococcus aureus		KG-18					GCF_009176785.1-RS_2024_05_17	Complete Genome	2019-03-27		2	SAMD00164376
GCF_001806345.1	ASM180634v1	Acinetobacter baumannii		KAB01					NCBI Prokaryotic Genome Annotation Pipeline (PGAP)	Complete Genome	2016-10-21		2	SAMN05601665
GCF_022759605.1	ASM2275960v1	Klebsiella aerogenes		NY1464					GCF_022759605.1-RS_2024_04_11	Complete Genome	2022-03-30		3	SAMN26813932
GCF_015571955.1	ASM1557195v1	Escherichia coli		Res13-Lact-EB12-05					NCBI Prokaryotic Genome Annotation Pipeline (PGAP)	Complete Genome	2020-11-18		6	SAMN16304132
GCF_002945855.1	ASM294585v1	Clostridioides difficile		12-00011					NCBI Prokaryotic Genome Annotation Pipeline (PGAP)	Complete Genome	2018-02-12		1	SAMN08443813
GCF_036429575.1	ASM3642957v1	Klebsiella pneumoniae		KP8022					NCBI Prokaryotic Genome Annotation Pipeline (PGAP)	Complete Genome	2024-02-07		4	SAMN39683583
GCF_023658245.1	ASM2365824v1	Klebsiella pneumoniae		13001					NCBI Prokaryotic Genome Annotation Pipeline (PGAP)	Complete Genome	2022-06-07		5	SAMN28680533
GCF_037795395.1	ASM3779539v1	Salmonella enterica subsp. enterica serovar Infantis		Z1322HSL0061					GCF_037795395.1-RS_2024_04_05	Complete Genome	2024-04-05		1	SAMN40424045
GCF_019095765.1	ASM1909576v1	Clostridioides difficile					MAR286		NCBI Prokaryotic Genome Annotation Pipeline (PGAP)	Complete Genome	2021-07-02		1	SAMEA7490727
GCF_004101685.1	ASM410168v1	Acinetobacter baumannii		11A1314CRGN088					NCBI Prokaryotic Genome Annotation Pipeline (PGAP)	Complete Genome	2019-01-22		1	SAMN07258672
GCF_002741195.1	ASM274119v1	Escherichia coli O6:H16		2014EL-1346-6					NCBI Prokaryotic Genome Annotation Pipeline (PGAP)	Complete Genome	2017-11-02		6	SAMN07638908
GCF_032377095.1	ASM3237709v1	Escherichia coli		TUM2802					NCBI Prokaryotic Genome Annotation Pipeline (PGAP)	Complete Genome	2023-10-05		6	SAMN35768982
GCF_030389295.1	ASM3038929v1	Escherichia coli		TUM13773					NCBI Prokaryotic Genome Annotation Pipeline (PGAP)	Complete Genome	2023-07-03		4	SAMN35654468
GCF_030995185.1	ASM3099518v1	Escherichia coli		CUVET18-565					NCBI Prokaryotic Genome Annotation Pipeline (PGAP)	Complete Genome	2023-08-30		4	SAMN32339854
GCF_000624395.2	ASM62439v2	Salmonella enterica subsp. enterica serovar Enteritidis str. EC20120002		EC20120002					NCBI Prokaryotic Genome Annotation Pipeline (PGAP)	Complete Genome	2015-07-20		1	SAMN02384187
GCF_030037615.1	ASM3003761v1	Escherichia coli		AVS0747					NCBI Prokaryotic Genome Annotation Pipeline (PGAP)	Complete Genome	2023-05-12		4	SAMN34360965
GCF_001729225.1	ASM172922v1	Salmonella enterica subsp. enterica serovar Typhimurium		ST931R					NCBI Prokaryotic Genome Annotation Pipeline (PGAP)	Complete Genome	2016-09-16		6	SAMN05356919
GCF_003589805.1	ASM358980v1	Salmonella enterica subsp. enterica serovar Dublin		CVM N45955					NCBI Prokaryotic Genome Annotation Pipeline (PGAP)	Complete Genome	2018-09-24		3	SAMN03894186
GCF_038441215.1	ASM3844121v1	Acinetobacter baumannii		2008C02-166					GCF_038441215.1-RS_2024_04_25	Complete Genome	2024-04-25		3	SAMN36766190
GCF_008244825.1	ASM824482v1	Salmonella enterica subsp. enterica serovar Typhimurium str. 14028S		14028S substr. GXS254					NCBI Prokaryotic Genome Annotation Pipeline (PGAP)	Complete Genome	2019-09-03		1	SAMN12086476
GCF_013343375.1	ASM1334337v1	Pseudomonas aeruginosa		DVT425					NCBI Prokaryotic Genome Annotation Pipeline (PGAP)	Complete Genome	2020-06-15		1	SAMN14271773
GCF_029541705.1	ASM2954170v1	Klebsiella pneumoniae		HKE12					NCBI Prokaryotic Genome Annotation Pipeline (PGAP)	Complete Genome	2023-04-03		1	SAMN23961226
GCF_003717615.1	ASM371761v1	Salmonella enterica subsp. enterica serovar Typhi		343077_260153					GCF_003717615.1-RS_2024_03_20	Complete Genome	2018-11-07		2	SAMN09320564
GCF_014168655.1	ASM1416865v1	Klebsiella pneumoniae		WP2-W18-ESBL-06					NCBI Prokaryotic Genome Annotation Pipeline (PGAP)	Complete Genome	2020-07-21		4	SAMD00194355
GCF_000184185.1	ASM18418v1	Escherichia coli W		W					NCBI Prokaryotic Genome Annotation Pipeline (PGAP)	Complete Genome	2010-12-14		3	SAMN02602978
GCF_002310595.1	ASM231059v1	Escherichia coli		144					NCBI Prokaryotic Genome Annotation Pipeline (PGAP)	Complete Genome	2017-09-18		3	SAMN07618126
GCF_002237325.1	ASM223732v1	Escherichia coli		WAT					NCBI Prokaryotic Genome Annotation Pipeline (PGAP)	Complete Genome	2017-07-31		1	SAMN03963241
GCF_027942075.1	ASM2794207v1	Salmonella enterica subsp. enterica serovar Typhimurium		S46L1					NCBI Prokaryotic Genome Annotation Pipeline (PGAP)	Complete Genome	2023-01-23		2	SAMN25290048
GCF_023299705.1	ASM2329970v1	Enterococcus faecalis		AT34					GCF_023299705.1-RS_2024_05_19	Complete Genome	2022-05-10		2	SAMN28025455
GCF_023361955.1	ASM2336195v1	Acinetobacter baumannii		5689					GCF_023361955.1-RS_2024_05_21	Complete Genome	2022-05-13		3	SAMN24114663
GCF_022354045.1	ASM2235404v1	Escherichia coli		SWHEFF_58					GCF_022354045.1-RS_2024_05_01	Complete Genome	2022-02-22		4	SAMN13925585
GCF_020882115.1	ASM2088211v1	Enterococcus faecalis		Fac74					NCBI Prokaryotic Genome Annotation Pipeline (PGAP)	Complete Genome	2021-11-16		2	SAMN22965540
GCF_030027985.1	ASM3002798v1	Acinetobacter baumannii		EGA65					GCF_030027985.1-RS_2024_05_17	Complete Genome	2023-05-17		2	SAMN34376193
GCF_009911815.1	ASM991181v1	Staphylococcus aureus		UP_1522					NCBI Prokaryotic Genome Annotation Pipeline (PGAP)	Complete Genome	2020-01-22		2	SAMN11175638
GCF_029961345.1	ASM2996134v1	Pseudomonas aeruginosa		2021CK-01198					NCBI Prokaryotic Genome Annotation Pipeline (PGAP)	Complete Genome	2023-05-10		2	SAMN20674995
GCF_017164755.1	ASM1716475v1	Escherichia coli O157:H7		Z1836					NCBI Prokaryotic Genome Annotation Pipeline (PGAP)	Complete Genome	2021-03-04		2	SAMN16327616
GCF_020149465.1	ASM2014946v1	Escherichia coli		SUISSEKPC3NDM5					NCBI Prokaryotic Genome Annotation Pipeline (PGAP)	Complete Genome	2021-09-25		8	SAMN21369264
GCF_018310435.1	ASM1831043v1	Salmonella enterica subsp. enterica serovar Typhimurium		C_cip					GCF_018310435.1-RS_2024_03_23	Complete Genome	2021-05-09		2	SAMN18899574
GCF_016904195.1	ASM1690419v1	Escherichia coli		FDAARGOS_1296					NCBI Prokaryotic Genome Annotation Pipeline (PGAP)	Complete Genome	2021-02-17		3	SAMN16357438
GCF_003956425.1	ASM395642v1	Escherichia coli		504211					NCBI Prokaryotic Genome Annotation Pipeline (PGAP)	Complete Genome	2018-12-19		4	SAMN08161312
GCF_003956485.1	ASM395648v1	Escherichia coli		120899					NCBI Prokaryotic Genome Annotation Pipeline (PGAP)	Complete Genome	2018-12-19		4	SAMN08161259
GCF_030490555.1	ASM3049055v1	Klebsiella pneumoniae		2020N08-172					NCBI Prokaryotic Genome Annotation Pipeline (PGAP)	Complete Genome	2023-07-17		5	SAMN36281320
GCF_003717635.1	ASM371763v1	Salmonella enterica subsp. enterica serovar Typhi		343077_255118					GCF_003717635.1-RS_2024_03_20	Complete Genome	2018-11-07		1	SAMN09320563
GCF_020388135.1	ASM2038813v1	Staphylococcus aureus		L5					NCBI Prokaryotic Genome Annotation Pipeline (PGAP)	Complete Genome	2021-10-08		1	SAMN19550062
GCF_023025805.1	ASM2302580v1	Klebsiella pneumoniae		AZS099					NCBI Prokaryotic Genome Annotation Pipeline (PGAP)	Complete Genome	2022-04-18		3	SAMN23040723
GCF_004114395.1	ASM411439v1	Escherichia coli		RS571					NCBI Prokaryotic Genome Annotation Pipeline (PGAP)	Complete Genome	2019-01-25		4	SAMN10535911
GCF_004171185.1	ASM417118v1	Shigella flexneri		SFL1520					NCBI Prokaryotic Genome Annotation Pipeline (PGAP)	Complete Genome	2019-02-12		1	SAMN10106138
GCF_025758245.1	ASM2575824v1	Clostridioides difficile		R_cdtRKO10.3					NCBI Prokaryotic Genome Annotation Pipeline (PGAP)	Complete Genome	2022-10-19		1	SAMN31149530
GCF_016728085.1	ASM1672808v1	Escherichia coli		FDAARGOS_1077					NCBI Prokaryotic Genome Annotation Pipeline (PGAP)	Complete Genome	2021-01-20		3	SAMN16357246
GCF_008807655.1	ASM880765v1	Escherichia coli		15.TR.026_OXA					NCBI Prokaryotic Genome Annotation Pipeline (PGAP)	Complete Genome	2019-10-03		1	SAMN09976386
GCF_022559045.1	ASM2255904v1	Escherichia coli		WCHEC040047					NCBI Prokaryotic Genome Annotation Pipeline (PGAP)	Complete Genome	2022-03-14		5	SAMN08932753
GCF_031186115.1	ASM3118611v1	Enterococcus faecalis		JF4A2234					NCBI Prokaryotic Genome Annotation Pipeline (PGAP)	Complete Genome	2023-09-04		2	SAMN37158604
GCF_003006175.1	ASM300617v1	Klebsiella pneumoniae		DA48896					GCF_003006175.1-RS_2024_05_07	Complete Genome	2018-03-16		8	SAMN05908511
GCF_004193875.1	ASM419387v1	Staphylococcus aureus		C3948					GCF_004193875.1-RS_2024_05_20	Complete Genome	2019-02-13		1	SAMN06830422
GCF_030384765.1	ASM3038476v1	Escherichia coli		VG48B2					NCBI Prokaryotic Genome Annotation Pipeline (PGAP)	Complete Genome	2023-07-02		3	SAMN35722720
GCF_008124425.1	ASM812442v1	Escherichia coli		Ec-050					NCBI Prokaryotic Genome Annotation Pipeline (PGAP)	Complete Genome	2019-08-29		4	SAMN12619458
GCF_035593365.1	ASM3559336v1	Klebsiella pneumoniae		KPN6327					NCBI Prokaryotic Genome Annotation Pipeline (PGAP)	Complete Genome	2024-01-11		7	SAMN36780008
GCF_001952895.1	ASM195289v1	Klebsiella pneumoniae		NY9					NCBI Prokaryotic Genome Annotation Pipeline (PGAP)	Complete Genome	2017-01-17		7	SAMN04889856
GCF_037832775.1	ASM3783277v1	Salmonella enterica subsp. enterica serovar 4,[5],12:i:-		Z1323HSL0094					GCF_037832775.1-RS_2024_04_05	Complete Genome	2024-04-05		3	SAMN40440228
GCF_008728435.1	ASM872843v1	Cutibacterium acnes		ATCC 6919					GCF_008728435.1-RS_2024_03_22	Complete Genome	2019-09-30		1	SAMN12816929
GCF_019443565.1	ASM1944356v1	Klebsiella pneumoniae		K191659					NCBI Prokaryotic Genome Annotation Pipeline (PGAP)	Complete Genome	2021-08-03		7	SAMN20422816
GCF_022558885.1	ASM2255888v1	Escherichia coli		EC13					NCBI Prokaryotic Genome Annotation Pipeline (PGAP)	Complete Genome	2022-03-14		5	SAMN15904657
GCF_008033255.2	ASM803325v2	Acinetobacter baumannii		ATCC BAA-1790					NCBI Prokaryotic Genome Annotation Pipeline (PGAP)	Complete Genome	2021-01-28		3	SAMN12399660
GCF_024741595.1	ASM2474159v1	Staphylococcus aureus		29-P-01					NCBI Prokaryotic Genome Annotation Pipeline (PGAP)	Complete Genome	2022-08-25		1	SAMN30370431
GCF_000020745.1	ASM2074v1	Salmonella enterica subsp. enterica serovar Schwarzengrund str. CVM19633		CVM19633					GCF_000020745.1-RS_2024_03_27	Complete Genome	2008-07-30		3	SAMN02604064
GCF_015238635.1	ASM1523863v1	Clostridioides difficile		ATCC 43255					NCBI Prokaryotic Genome Annotation Pipeline (PGAP)	Complete Genome	2020-11-05		1	SAMN13293454
GCF_020715345.1	ASM2071534v1	Salmonella enterica subsp. enterica serovar Typhi		Suicune					NCBI Prokaryotic Genome Annotation Pipeline (PGAP)	Complete Genome	2021-11-02		1	SAMN22446304
GCF_038397815.1	ASM3839781v1	Pseudomonas aeruginosa		HN148					GCF_038397815.1-RS_2024_04_23	Complete Genome	2024-04-24		3	SAMN40968176
GCF_002944845.1	ASM294484v1	Klebsiella pneumoniae		NUHL30457					NCBI Prokaryotic Genome Annotation Pipeline (PGAP)	Complete Genome	2018-02-12		5	SAMN08455837
GCF_030296095.1	ASM3029609v1	Escherichia coli		EC416					NCBI Prokaryotic Genome Annotation Pipeline (PGAP)	Complete Genome	2023-03-21		3	SAMD00585614
GCF_018093065.1	ASM1809306v1	Staphylococcus aureus		CBS2016-05					NCBI Prokaryotic Genome Annotation Pipeline (PGAP)	Complete Genome	2021-04-19		2	SAMN17983074
GCF_012222485.1	ASM1222248v1	Streptococcus agalactiae		Sag153					GCF_012222485.1-RS_2024_04_30	Complete Genome	2020-04-09		1	SAMN10907844
GCF_002903125.1	ASM290312v1	Escherichia coli		ECONIH6					NCBI Prokaryotic Genome Annotation Pipeline (PGAP)	Complete Genome	2018-01-29		3	SAMN05341196
GCF_005221765.1	ASM522176v1	Escherichia coli		124					NCBI Prokaryotic Genome Annotation Pipeline (PGAP)	Complete Genome	2019-05-07		2	SAMN08773036
GCF_038396315.1	ASM3839631v1	Escherichia coli		KOr024					GCF_038396315.1-RS_2024_04_20	Complete Genome	2024-04-22		6	SAMN39992791
GCF_024918295.1	ASM2491829v1	Escherichia coli		961					NCBI Prokaryotic Genome Annotation Pipeline (PGAP)	Complete Genome	2022-09-04		9	SAMN28173990
GCF_002220595.1	ASM222059v1	Serratia marcescens		UMH12					NCBI Prokaryotic Genome Annotation Pipeline (PGAP)	Complete Genome	2017-07-18		1	SAMN06164066
GCF_006352265.1	ASM635226v1	Escherichia coli		A1_181					NCBI Prokaryotic Genome Annotation Pipeline (PGAP)	Complete Genome	2019-06-18		10	SAMN10887807
GCF_024585545.1	ASM2458554v1	Escherichia coli		MB49					NCBI Prokaryotic Genome Annotation Pipeline (PGAP)	Complete Genome	2022-08-08		5	SAMN18877311
GCF_001692615.1	ASM169261v1	Salmonella enterica subsp. enterica serovar Heidelberg		AMR588-04-00437					NCBI Prokaryotic Genome Annotation Pipeline (PGAP)	Complete Genome	2016-07-22		3	SAMN05263517
GCF_026240775.1	ASM2624077v1	Escherichia coli		TSW4848-W1					GCF_026240775.1-RS_2024_04_07	Complete Genome	2022-11-20		3	SAMN31632844
GCF_012221565.1	ASM1222156v1	Escherichia coli		8-3-Ti3					NCBI Prokaryotic Genome Annotation Pipeline (PGAP)	Complete Genome	2020-04-09		3	SAMN14482836
GCF_023169585.1	ASM2316958v1	Escherichia coli		KY 1497					GCF_023169585.1-RS_2024_05_16	Complete Genome	2022-03-18		4	SAMD00178070
GCF_000626235.1	ASM62623v1	Salmonella enterica subsp. enterica serovar Enteritidis str. EC20110221		EC20110221					NCBI Prokaryotic Genome Annotation Pipeline (PGAP)	Complete Genome	2014-04-02		1	SAMN02384174
GCF_014117345.2	ASM1411734v2	Escherichia coli		E2348/69					NCBI Prokaryotic Genome Annotation Pipeline (PGAP)	Complete Genome	2021-06-03		3	SAMN13901561
GCF_020149705.1	ASM2014970v1	Escherichia coli		NDM6					NCBI Prokaryotic Genome Annotation Pipeline (PGAP)	Complete Genome	2021-09-27		5	SAMN21398206
GCF_021474325.1	ASM2147432v1	Salmonella enterica		2016062-SE					NCBI Prokaryotic Genome Annotation Pipeline (PGAP)	Complete Genome	2022-01-15		2	SAMN24619908
GCF_002903105.1	ASM290310v1	Escherichia coli		ECONIH5					NCBI Prokaryotic Genome Annotation Pipeline (PGAP)	Complete Genome	2018-01-29		8	SAMN06040386
GCF_018409145.1	ASM1840914v1	Staphylococcus aureus					2007-13		NCBI Prokaryotic Genome Annotation Pipeline (PGAP)	Complete Genome	2021-03-16		2	SAMD00276649
GCF_031036455.1	ASM3103645v1	Salmonella enterica subsp. enterica		C7					NCBI Prokaryotic Genome Annotation Pipeline (PGAP)	Complete Genome	2023-08-31		6	SAMN16807070
GCF_003813025.1	ASM381302v1	Pseudomonas aeruginosa		FDAARGOS_570					NCBI Prokaryotic Genome Annotation Pipeline (PGAP)	Complete Genome	2018-11-21		2	SAMN10163194
GCF_022693265.1	ASM2269326v1	Staphylococcus aureus		VMRSA-WC083					NCBI Prokaryotic Genome Annotation Pipeline (PGAP)	Complete Genome	2022-03-24		3	SAMN26026637
GCF_000195995.1	ASM19599v1	Salmonella enterica subsp. enterica serovar Typhi str. CT18		CT18					NCBI Prokaryotic Genome Annotation Pipeline (PGAP)	Complete Genome	2003-05-06		3	SAMEA1705914
GCF_004772055.1	ASM477205v1	Staphylococcus aureus		O331			B114		NCBI Prokaryotic Genome Annotation Pipeline (PGAP)	Complete Genome	2019-04-11		1	SAMN11229814
GCF_030053855.1	ASM3005385v1	Escherichia coli		GYB01					NCBI Prokaryotic Genome Annotation Pipeline (PGAP)	Complete Genome	2023-05-21		3	SAMN35066627
GCF_020389425.1	ASM2038942v1	Staphylococcus aureus		201					NCBI Prokaryotic Genome Annotation Pipeline (PGAP)	Complete Genome	2021-10-08		1	SAMN19550026
GCF_021398975.1	ASM2139897v1	Escherichia coli O99:H6		CU42ET-1					GCF_021398975.1-RS_2024_05_20	Complete Genome	2022-01-10		1	SAMN21159022
GCF_004919445.1	ASM491944v1	Salmonella enterica subsp. enterica serovar 1,4,[5],12:i:-		PNCS014868					NCBI Prokaryotic Genome Annotation Pipeline (PGAP)	Complete Genome	2019-04-28		4	SAMN11333165
GCF_036417915.1	ASM3641791v1	Pseudomonas aeruginosa		PA26_WM3_03.23_ST27					NCBI Prokaryotic Genome Annotation Pipeline (PGAP)	Complete Genome	2024-02-06		1	SAMN39669685
GCF_023360975.1	ASM2336097v1	Acinetobacter baumannii		6080					GCF_023360975.1-RS_2024_05_21	Complete Genome	2022-05-13		1	SAMN24114688
GCF_009362915.1	ASM936291v1	Clostridioides difficile		TW11					NCBI Prokaryotic Genome Annotation Pipeline (PGAP)	Complete Genome	2019-10-27		2	SAMN12500617
GCF_014495785.1	ASM1449578v1	Klebsiella pneumoniae		HKP0018					NCBI Prokaryotic Genome Annotation Pipeline (PGAP)	Complete Genome	2020-09-09		9	SAMN15946735
GCF_023361095.1	ASM2336109v1	Acinetobacter baumannii		5773					GCF_023361095.1-RS_2024_05_21	Complete Genome	2022-05-13		3	SAMN24114679
GCF_009664165.1	ASM966416v1	Pseudomonas aeruginosa		ST773					NCBI Prokaryotic Genome Annotation Pipeline (PGAP)	Complete Genome	2019-11-15		1	SAMN12307670
GCF_023299785.1	ASM2329978v1	Enterococcus faecalis		AT43a					GCF_023299785.1-RS_2024_05_19	Complete Genome	2022-05-10		1	SAMN28025460
GCF_001975345.1	ASM197534v1	Salmonella enterica subsp. enterica serovar Borreze str. SA20041063		SA20041063					NCBI Prokaryotic Genome Annotation Pipeline (PGAP)	Complete Genome	2017-01-30		1	SAMN04160805
GCF_000008865.2	ASM886v2	Escherichia coli O157:H7 str. Sakai		Sakai substr. RIMD 0509952					Annotation submitted by NCBI RefSeq	Complete Genome	2018-06-08		3	SAMN01911278
GCF_002310555.1	ASM231055v1	Escherichia coli		1943					NCBI Prokaryotic Genome Annotation Pipeline (PGAP)	Complete Genome	2017-09-18		4	SAMN07618127
GCF_022699265.1	ASM2269926v1	Staphylococcus aureus		WA121-2021_16354					NCBI Prokaryotic Genome Annotation Pipeline (PGAP)	Complete Genome	2022-03-27		3	SAMN26754981
GCF_029541625.1	ASM2954162v1	Klebsiella pneumoniae		KP015					NCBI Prokaryotic Genome Annotation Pipeline (PGAP)	Complete Genome	2023-04-03		2	SAMN23617023
GCF_033859755.1	ASM3385975v1	Klebsiella pneumoniae		SRY516					NCBI Prokaryotic Genome Annotation Pipeline (PGAP)	Complete Genome	2023-11-21		4	SAMN38040188
GCF_036507815.1	ASM3650781v1	Escherichia coli		2018-06-4CC					GCF_036507815.1-RS_2024_04_04	Complete Genome	2023-11-04		5	SAMD00562621
GCF_022828555.1	ASM2282855v1	Klebsiella pneumoniae		KP16					NCBI Prokaryotic Genome Annotation Pipeline (PGAP)	Complete Genome	2022-04-06		5	SAMN23012466
GCF_017357765.1	ASM1735776v1	Escherichia coli		RM14516					NCBI Prokaryotic Genome Annotation Pipeline (PGAP)	Complete Genome	2021-03-16		2	SAMN12419043
GCF_002949815.1	ASM294981v1	Shigella dysenteriae		3380-08-01					GCF_002949815.1-RS_2024_03_14	Complete Genome	2018-02-23		2	SAMN08330259
GCF_030347215.1	ASM3034721v1	Escherichia coli O78:H51		APEC E19025					NCBI Prokaryotic Genome Annotation Pipeline (PGAP)	Complete Genome	2023-06-27		3	SAMN35028024
GCF_000750375.1	ASM75037v1	Salmonella enterica subsp. enterica serovar Enteritidis		OLF-SE11-10058					NCBI Prokaryotic Genome Annotation Pipeline (PGAP)	Complete Genome	2014-09-09		1	SAMN02941167
GCF_030078235.1	ASM3007823v1	Streptococcus agalactiae		CNCTC 10/84 dCas9					NCBI Prokaryotic Genome Annotation Pipeline (PGAP)	Complete Genome	2023-05-25		1	SAMN32878366
GCF_009650175.1	ASM965017v1	Escherichia coli O157:H7		ATCC 43890					NCBI Prokaryotic Genome Annotation Pipeline (PGAP)	Complete Genome	2019-11-12		3	SAMN10574722
GCF_020023795.1	ASM2002379v1	Salmonella enterica subsp. enterica serovar Gallinarum		07Q015					GCF_020023795.1-RS_2024_05_16	Complete Genome	2021-09-17		3	SAMN19866762
GCF_003966545.1	ASM396654v1	Streptococcus agalactiae		HU-GS5823					NCBI Prokaryotic Genome Annotation Pipeline (PGAP)	Complete Genome	2018-09-22		1	SAMD00137662
GCF_003018815.1	ASM301881v1	Escherichia coli		2013C-4991					NCBI Prokaryotic Genome Annotation Pipeline (PGAP)	Complete Genome	2018-03-26		4	SAMN08579568
GCF_014168975.1	ASM1416897v1	Escherichia coli		WP3-S18-ESBL-09					NCBI Prokaryotic Genome Annotation Pipeline (PGAP)	Complete Genome	2020-07-21		2	SAMD00194428
GCF_003264275.1	ASM326427v1	Acinetobacter baumannii		XH386					NCBI Prokaryotic Genome Annotation Pipeline (PGAP)	Complete Genome	2018-06-25		2	SAMN07135565
GCF_014863625.1	ASM1486362v1	Escherichia coli		AML001_ev03					NCBI Prokaryotic Genome Annotation Pipeline (PGAP)	Complete Genome	2020-10-08		1	SAMN16090674
GCF_003719775.1	ASM371977v1	Shigella flexneri		2016AM-0877					NCBI Prokaryotic Genome Annotation Pipeline (PGAP)	Complete Genome	2018-11-11		2	SAMN10260858
GCF_033181005.1	ASM3318100v1	Acinetobacter baumannii		SNUBHAB0291					NCBI Prokaryotic Genome Annotation Pipeline (PGAP)	Complete Genome	2023-11-01		2	SAMN36429575
GCF_027920385.1	ASM2792038v1	Staphylococcus aureus		C308					NCBI Prokaryotic Genome Annotation Pipeline (PGAP)	Complete Genome	2023-01-19		2	SAMN32538168
GCF_030643725.1	ASM3064372v1	Clostridioides difficile		DSM 28521					NCBI Prokaryotic Genome Annotation Pipeline (PGAP)	Complete Genome	2023-08-04		2	SAMN05200862
GCF_029873395.1	ASM2987339v1	Enterobacter cloacae		RMCH-M23-N					GCF_029873395.1-RS_2024_04_27	Complete Genome	2023-04-26		3	SAMN34233931
GCF_037541525.1	ASM3754152v1	Escherichia coli		Z1323HEC0494					GCF_037541525.1-RS_2024_04_05	Complete Genome	2024-04-05		4	SAMN40441605
GCF_008124045.1	ASM812404v1	Acinetobacter baumannii		PG20180064					NCBI Prokaryotic Genome Annotation Pipeline (PGAP)	Complete Genome	2019-08-29		1	SAMN12603273
GCF_000831125.1	ASM83112v1	Streptococcus agalactiae		GBS2-NM					NCBI Prokaryotic Genome Annotation Pipeline (PGAP)	Complete Genome	2014-08-21		1	SAMN05771130
GCF_023278245.1	ASM2327824v1	Escherichia coli		WG5::PA2					NCBI Prokaryotic Genome Annotation Pipeline (PGAP)	Complete Genome	2022-05-09		1	SAMN18287924
GCF_033392255.1	ASM3339225v1	Pseudomonas aeruginosa		PAO1F					NCBI Prokaryotic Genome Annotation Pipeline (PGAP)	Complete Genome	2023-11-07		1	SAMN37709345
GCF_005221705.1	ASM522170v1	Escherichia coli		133					NCBI Prokaryotic Genome Annotation Pipeline (PGAP)	Complete Genome	2019-05-07		3	SAMN08773040
GCF_022494435.1	ASM2249443v1	Shigella flexneri		STLIN_6					GCF_022494435.1-RS_2024_05_02	Complete Genome	2022-03-07		6	SAMN13925576
GCF_023538995.1	ASM2353899v1	Klebsiella pneumoniae		K153					NCBI Prokaryotic Genome Annotation Pipeline (PGAP)	Complete Genome	2022-05-24		3	SAMN28404989
GCF_013423805.1	ASM1342380v1	Escherichia coli		SY3626C5					NCBI Prokaryotic Genome Annotation Pipeline (PGAP)	Complete Genome	2020-07-19		3	SAMN15500044
GCF_022982575.1	ASM2298257v1	Klebsiella pneumoniae		21091025					NCBI Prokaryotic Genome Annotation Pipeline (PGAP)	Complete Genome	2022-04-14		5	SAMN27363257
GCF_005280435.1	ASM528043v1	Acinetobacter baumannii		VB16141					NCBI Prokaryotic Genome Annotation Pipeline (PGAP)	Complete Genome	2019-05-11		3	SAMN11557458
GCF_000011885.1	ASM1188v1	Salmonella enterica subsp. enterica serovar Paratyphi A str. ATCC 9150		ATCC 9150					NCBI Prokaryotic Genome Annotation Pipeline (PGAP)	Complete Genome	2004-11-30		1	SAMN02604316
GCF_002967855.2	ASM296785v2	Escherichia coli		ESY003					NCBI Prokaryotic Genome Annotation Pipeline (PGAP)	Complete Genome	2021-11-16		2	SAMN08560507
GCF_001578145.1	ASM157814v1	Acinetobacter baumannii		XH858					NCBI Prokaryotic Genome Annotation Pipeline (PGAP)	Complete Genome	2016-03-01		1	SAMN03890256
GCF_002192475.1	ASM219247v1	Pseudomonas aeruginosa		Pa124					NCBI Prokaryotic Genome Annotation Pipeline (PGAP)	Complete Genome	2017-06-13		1	SAMN05020323
GCF_036884405.1	ASM3688440v1	Escherichia coli		S1-JOR-02-A					GCF_036884405.1-RS_2024_04_05	Complete Genome	2024-04-05		2	SAMN33052312
GCF_032368225.1	ASM3236822v1	Escherichia coli		TW10828					NCBI Prokaryotic Genome Annotation Pipeline (PGAP)	Complete Genome	2023-10-04		4	SAMN35084059
GCF_020138655.1	ASM2013865v1	Clostridium perfringens		346/91					NCBI Prokaryotic Genome Annotation Pipeline (PGAP)	Complete Genome	2021-09-24		2	SAMN18175731
GCF_019900345.2	ASM1990034v2	Klebsiella pneumoniae		MN-03					NCBI Prokaryotic Genome Annotation Pipeline (PGAP)	Complete Genome	2022-08-04		3	SAMN20362511
GCF_019645795.1	ASM1964579v1	Escherichia coli		XL10-gold-ultracompetent					NCBI Prokaryotic Genome Annotation Pipeline (PGAP)	Complete Genome	2021-08-17		1	SAMN20598852
GCF_034120075.1	ASM3412007v1	Klebsiella aerogenes		C82067					NCBI Prokaryotic Genome Annotation Pipeline (PGAP)	Complete Genome	2023-12-06		5	SAMN38396342
GCF_004768585.1	ASM476858v1	Salmonella enterica subsp. enterica serovar Senftenberg		SA20130280					NCBI Prokaryotic Genome Annotation Pipeline (PGAP)	Complete Genome	2019-04-10		2	SAMN11029489
GCF_035582475.1	ASM3558247v1	Escherichia coli		W24					NCBI Prokaryotic Genome Annotation Pipeline (PGAP)	Complete Genome	2024-01-11		3	SAMN38703811
GCF_021137795.1	ASM2113779v1	Klebsiella pneumoniae		6611.48					NCBI Prokaryotic Genome Annotation Pipeline (PGAP)	Complete Genome	2021-12-09		5	SAMN21016525
GCF_030295445.1	ASM3029544v1	Enterococcus faecalis		JARB-HU0796					NCBI Prokaryotic Genome Annotation Pipeline (PGAP)	Complete Genome	2023-02-15		3	SAMD00521555
GCF_019857525.1	ASM1985752v1	Pseudomonas aeruginosa		SRRSH1521					NCBI Prokaryotic Genome Annotation Pipeline (PGAP)	Complete Genome	2021-09-02		2	SAMN19950569
GCF_001708225.1	ASM170822v1	Klebsiella pneumoniae		ED23					NCBI Prokaryotic Genome Annotation Pipeline (PGAP)	Complete Genome	2016-08-19		2	SAMN05425526
GCF_001516325.2	ASM151632v2	Pseudomonas aeruginosa		H27930					NCBI Prokaryotic Genome Annotation Pipeline (PGAP)	Complete Genome	2017-04-12		1	SAMN02894354
GCF_002211905.1	ASM221190v1	Klebsiella pneumoniae		DHQP1605752_NV					NCBI Prokaryotic Genome Annotation Pipeline (PGAP)	Complete Genome	2017-06-30		4	SAMN07265011
GCF_001692515.1	ASM169251v1	Salmonella enterica subsp. enterica serovar Heidelberg		AMR588-04-00435					NCBI Prokaryotic Genome Annotation Pipeline (PGAP)	Complete Genome	2016-07-22		3	SAMN05263516
GCF_034331205.1	ASM3433120v2	Acinetobacter baumannii		2023CK-01512					GCF_034331205.1-RS_2024_04_21	Complete Genome	2024-02-01		5	SAMN38788845
GCF_001890325.1	ASM189032v1	Escherichia coli		319					NCBI Prokaryotic Genome Annotation Pipeline (PGAP)	Complete Genome	2016-12-07		2	SAMN05544768
GCF_023517195.1	ASM2351719v1	Acinetobacter baumannii		DETAB-E51					NCBI Prokaryotic Genome Annotation Pipeline (PGAP)	Complete Genome	2022-05-23		2	SAMN19762528
GCF_003433235.1	ASM343323v1	Pseudomonas aeruginosa		24Pae112					NCBI Prokaryotic Genome Annotation Pipeline (PGAP)	Complete Genome	2018-08-30		1	SAMN07958398
GCF_009912715.1	ASM991271v1	Staphylococcus aureus		UP_818					NCBI Prokaryotic Genome Annotation Pipeline (PGAP)	Complete Genome	2020-01-22		1	SAMN11175617
GCF_030436695.1	ASM3043669v1	Escherichia coli		G12					NCBI Prokaryotic Genome Annotation Pipeline (PGAP)	Complete Genome	2023-07-11		7	SAMN36083486
GCF_024741515.1	ASM2474151v1	Staphylococcus aureus		07-G-D					NCBI Prokaryotic Genome Annotation Pipeline (PGAP)	Complete Genome	2022-08-25		1	SAMN30370435
GCF_024741635.1	ASM2474163v1	Staphylococcus aureus		13-G-52					NCBI Prokaryotic Genome Annotation Pipeline (PGAP)	Complete Genome	2022-08-25		2	SAMN30370429
GCF_036233675.1	ASM3623367v1	Pseudomonas aeruginosa		F008					NCBI Prokaryotic Genome Annotation Pipeline (PGAP)	Complete Genome	2024-01-26		1	SAMN32413508
GCF_003325215.1	ASM332521v1	Salmonella enterica		SA20021456					NCBI Prokaryotic Genome Annotation Pipeline (PGAP)	Complete Genome	2018-07-17		4	SAMN06044987
GCF_028892665.1	ASM2889266v1	Salmonella enterica subsp. enterica serovar Newport		RM037					NCBI Prokaryotic Genome Annotation Pipeline (PGAP)	Complete Genome	2023-03-01		2	SAMN32950782
GCF_036884315.1	ASM3688431v1	Klebsiella pneumoniae		JLKP1009					GCF_036884315.1-RS_2024_04_05	Complete Genome	2024-04-05		2	SAMN34800963
GCF_023518175.1	ASM2351817v1	Salmonella enterica subsp. enterica serovar Hissar		SCPM-O-B-4549					NCBI Prokaryotic Genome Annotation Pipeline (PGAP)	Complete Genome	2022-05-23		4	SAMN23378276
GCF_030533495.1	ASM3053349v1	Staphylococcus aureus		SA37-SX					NCBI Prokaryotic Genome Annotation Pipeline (PGAP)	Complete Genome	2023-07-25		1	SAMN36429677
GCF_009791495.1	ASM979149v1	Klebsiella pneumoniae		BD_DM_697					NCBI Prokaryotic Genome Annotation Pipeline (PGAP)	Complete Genome	2019-12-23		9	SAMN13578407
GCF_020389165.1	ASM2038916v1	Staphylococcus aureus		277					NCBI Prokaryotic Genome Annotation Pipeline (PGAP)	Complete Genome	2021-10-08		1	SAMN19550029
GCF_031037015.1	ASM3103701v1	Salmonella enterica subsp. enterica		SENT0189					NCBI Prokaryotic Genome Annotation Pipeline (PGAP)	Complete Genome	2023-08-31		2	SAMN16807091
GCF_002201835.1	ASM220183v1	Escherichia coli		AR_0137					NCBI Prokaryotic Genome Annotation Pipeline (PGAP)	Complete Genome	2017-06-20		4	SAMN04014978
GCF_030014085.1	ASM3001408v1	Staphylococcus aureus		7053					NCBI Prokaryotic Genome Annotation Pipeline (PGAP)	Complete Genome	2023-05-15		2	SAMN33407032
GCF_016780575.1	ASM1678057v1	Escherichia coli		RIVM_C018707					NCBI Prokaryotic Genome Annotation Pipeline (PGAP)	Complete Genome	2021-02-01		1	SAMN17497583
GCF_032681165.1	ASM3268116v1	Escherichia coli		DCM188-6					NCBI Prokaryotic Genome Annotation Pipeline (PGAP)	Complete Genome	2023-10-15		1	SAMN37648159
GCF_002224605.1	ASM222460v1	Shigella sonnei		2015C-3794					NCBI Prokaryotic Genome Annotation Pipeline (PGAP)	Complete Genome	2017-07-24		2	SAMN06843645
GCF_001577325.1	ASM157732v1	Escherichia coli		ZH063					NCBI Prokaryotic Genome Annotation Pipeline (PGAP)	Complete Genome	2016-02-29		3	SAMN04381853
GCF_028623085.1	ASM2862308v1	Escherichia coli		B1W1					GCF_028623085.1-RS_2024_03_25	Complete Genome	2023-02-15		3	SAMN33214858
GCF_037094635.1	ASM3709463v1	Escherichia coli		MS 198-1					GCF_037094635.1-RS_2024_04_05	Complete Genome	2024-04-05		3	SAMN40241993
GCF_033970845.1	ASM3397084v1	Escherichia coli		RM6067					NCBI Prokaryotic Genome Annotation Pipeline (PGAP)	Complete Genome	2023-11-28		2	SAMN31023065
GCF_017299035.1	ASM1729903v1	Serratia marcescens subsp. marcescens ATCC 13880		ATCC 13880 substr. Sm_S22_jyu2015					GCF_017299035.1-RS_2024_04_04	Complete Genome	2021-03-08		2	SAMEA7301487
GCF_016904315.1	ASM1690431v1	Klebsiella pneumoniae		FDAARGOS_1316					NCBI Prokaryotic Genome Annotation Pipeline (PGAP)	Complete Genome	2021-02-17		3	SAMN16357458
GCF_036352215.1	ASM3635221v1	Enterococcus faecalis		IDRL-9065					NCBI Prokaryotic Genome Annotation Pipeline (PGAP)	Complete Genome	2024-02-04		4	SAMN39634310
GCF_029201465.1	ASM2920146v1	Klebsiella pneumoniae		GN4549					GCF_029201465.1-RS_2024_05_12	Complete Genome	2023-03-14		7	SAMN29935323
GCF_018603455.1	ASM1860345v1	Clostridioides difficile		MHS-156					NCBI Prokaryotic Genome Annotation Pipeline (PGAP)	Complete Genome	2021-05-31		1	SAMN19317495
GCF_037920625.1	ASM3792062v1	Escherichia coli		Z1322HEC0001					GCF_037920625.1-RS_2024_04_05	Complete Genome	2024-04-06		5	SAMN40441547
GCF_009930995.1	ASM993099v1	Klebsiella pneumoniae		309074					NCBI Prokaryotic Genome Annotation Pipeline (PGAP)	Complete Genome	2020-01-27		4	SAMN09499702
GCF_022220745.1	ASM2222074v1	Listeria monocytogenes		GTA-L407					NCBI Prokaryotic Genome Annotation Pipeline (PGAP)	Complete Genome	2022-02-14		1	SAMN25653831
GCF_030408975.1	ASM3040897v1	Staphylococcus aureus		AF4005					NCBI Prokaryotic Genome Annotation Pipeline (PGAP)	Complete Genome	2023-07-05		2	SAMN32369493
GCF_026626065.1	ASM2662606v1	Klebsiella pneumoniae		TSNTC34-1					NCBI Prokaryotic Genome Annotation Pipeline (PGAP)	Complete Genome	2022-12-04		5	SAMN31832001
GCF_002996665.1	ASM299666v1	Escherichia coli		EC11					NCBI Prokaryotic Genome Annotation Pipeline (PGAP)	Complete Genome	2018-03-14		5	SAMN08619547
GCF_021398935.1	ASM2139893v1	Escherichia coli LF82		LF82					GCF_021398935.1-RS_2024_05_20	Complete Genome	2022-01-10		1	SAMN21159024
GCF_002164865.2	ASM216486v2	Escherichia coli		WCHEC020032					NCBI Prokaryotic Genome Annotation Pipeline (PGAP)	Complete Genome	2019-01-22		8	SAMN06909180
GCF_036452175.1	ASM3645217v1	Klebsiella pneumoniae		ER18167.3					NCBI Prokaryotic Genome Annotation Pipeline (PGAP)	Complete Genome	2024-02-08		5	SAMN35640676
GCF_003352145.1	ASM335214v1	Streptococcus pyogenes		DMG1800716					NCBI Prokaryotic Genome Annotation Pipeline (PGAP)	Complete Genome	2018-08-01		1	SAMN08714459
GCF_024363385.1	ASM2436338v1	Staphylococcus aureus		59621					NCBI Prokaryotic Genome Annotation Pipeline (PGAP)	Complete Genome	2022-06-11		2	SAMD00291287
GCF_003718075.1	ASM371807v1	Salmonella enterica subsp. enterica serovar Typhi		311189_282186					GCF_003718075.1-RS_2024_03_20	Complete Genome	2018-11-07		2	SAMN09320541
GCF_003717935.1	ASM371793v1	Salmonella enterica subsp. enterica serovar Typhi		343076_248190					GCF_003717935.1-RS_2024_03_20	Complete Genome	2018-11-07		1	SAMN09320548
GCF_001302605.1	ASM130260v1	Salmonella enterica subsp. enterica serovar Typhi		PM016/13					GCF_001302605.1-RS_2024_03_15	Complete Genome	2015-09-29		1	SAMN03765654
GCF_003073635.1	ASM307363v1	Staphylococcus aureus		AR466					GCF_003073635.1-RS_2024_05_06	Complete Genome	2018-04-30		2	SAMN07291559
GCF_036500925.1	ASM3650092v1	Escherichia coli		PSS-07					GCF_036500925.1-RS_2024_04_04	Complete Genome	2023-11-03		3	SAMD00562519
GCF_020388195.1	ASM2038819v1	Staphylococcus aureus		AC5					NCBI Prokaryotic Genome Annotation Pipeline (PGAP)	Complete Genome	2021-10-08		1	SAMN19550059
GCF_033223225.1	ASM3322322v1	Pseudomonas aeruginosa		HPA0663					NCBI Prokaryotic Genome Annotation Pipeline (PGAP)	Complete Genome	2023-11-02		2	SAMN37928628
GCF_028595865.2	ASM2859586v2	Pseudomonas aeruginosa		P9					NCBI Prokaryotic Genome Annotation Pipeline (PGAP)	Complete Genome	2023-03-16		3	SAMN32292824
GCF_002357915.1	ASM235791v1	Escherichia coli		20Ec-P-124					GCF_002357915.1-RS_2024_05_08	Complete Genome	2017-04-06		7	SAMD00056130
GCF_020388175.1	ASM2038817v1	Staphylococcus aureus		AC6					NCBI Prokaryotic Genome Annotation Pipeline (PGAP)	Complete Genome	2021-10-08		1	SAMN19550060
GCF_007873865.1	ASM787386v1	Klebsiella pneumoniae		PIMB15ND2KP27					NCBI Prokaryotic Genome Annotation Pipeline (PGAP)	Complete Genome	2019-08-07		4	SAMN09104544
GCF_022370515.1	ASM2237051v1	Escherichia coli		1000C-3					GCF_022370515.1-RS_2024_05_12	Complete Genome	2022-02-23		3	SAMN25229634
GCF_020906975.2	ASM2090697v2	Staphylococcus aureus		AATYW					NCBI Prokaryotic Genome Annotation Pipeline (PGAP)	Complete Genome	2023-02-08		2	SAMN17729804
GCF_024331475.2	ASM2433147v2	Escherichia coli		MLI107					NCBI Prokaryotic Genome Annotation Pipeline (PGAP)	Complete Genome	2023-02-08		1	SAMN29553890
GCF_001618365.1	ASM161836v1	Escherichia coli		Ecol_448					NCBI Prokaryotic Genome Annotation Pipeline (PGAP)	Complete Genome	2016-04-11		3	SAMN04590097
GCF_027571155.1	ASM2757115v1	Pseudomonas aeruginosa		PALA40					NCBI Prokaryotic Genome Annotation Pipeline (PGAP)	Complete Genome	2023-01-05		1	SAMN30438125
GCF_014168595.1	ASM1416859v1	Escherichia coli		WP2-W18-CRE-03					NCBI Prokaryotic Genome Annotation Pipeline (PGAP)	Complete Genome	2020-07-21		3	SAMD00194346
GCF_030166335.1	ASM3016633v1	Salmonella enterica subsp. enterica		HL21					NCBI Prokaryotic Genome Annotation Pipeline (PGAP)	Complete Genome	2023-06-05		4	SAMN35301900
GCF_004919405.1	ASM491940v1	Salmonella enterica subsp. enterica serovar 1,4,[5],12:i:-		PNCS014865					NCBI Prokaryotic Genome Annotation Pipeline (PGAP)	Complete Genome	2019-04-28		4	SAMN11333162
GCF_033254545.1	ASM3325454v1	Klebsiella pneumoniae		KP11_L3_11.22_ST147					NCBI Prokaryotic Genome Annotation Pipeline (PGAP)	Complete Genome	2023-11-02		3	SAMN37951960
GCF_013305955.1	ASM1330595v1	Staphylococcus aureus		14505					NCBI Prokaryotic Genome Annotation Pipeline (PGAP)	Complete Genome	2020-06-09		2	SAMN14375125
GCF_021559855.1	ASM2155985v1	Escherichia coli		CFT073					NCBI Prokaryotic Genome Annotation Pipeline (PGAP)	Complete Genome	2022-01-24		1	SAMN15325682
GCF_028993675.1	ASM2899367v1	Salmonella enterica subsp. enterica serovar Anatum		2089b					GCF_028993675.1-RS_2024_04_29	Complete Genome	2023-03-04		1	SAMN33409181
GCF_000775375.1	ASM77537v1	Klebsiella pneumoniae subsp. pneumoniae		KPNIH33					NCBI Prokaryotic Genome Annotation Pipeline (PGAP)	Complete Genome	2014-11-12		4	SAMN02720898
GCF_025144525.1	ASM2514452v1	Klebsiella pneumoniae		10MC160002271					NCBI Prokaryotic Genome Annotation Pipeline (PGAP)	Complete Genome	2022-09-12		6	SAMN15813776
GCF_033395015.1	ASM3339501v1	Pseudomonas aeruginosa					FELIX_MS463		NCBI Prokaryotic Genome Annotation Pipeline (PGAP)	Complete Genome	2023-11-07		1	SAMN37709348
GCF_002357875.1	ASM235787v1	Escherichia coli		MRY15-131					GCF_002357875.1-RS_2024_05_08	Complete Genome	2017-04-06		3	SAMD00056132
GCF_025643435.1	ASM2564343v1	Escherichia coli str. K-12 substr. MG1655		K-12 substr. MG1655					NCBI Prokaryotic Genome Annotation Pipeline (PGAP)	Complete Genome	2022-10-11		1	SAMN28614400
GCF_036884485.1	ASM3688448v1	Escherichia coli		S1-INA-02-B					GCF_036884485.1-RS_2024_04_05	Complete Genome	2024-04-05		1	SAMN33052306
GCF_024298725.1	ASM2429872v1	Escherichia coli		EC21Z-048					NCBI Prokaryotic Genome Annotation Pipeline (PGAP)	Complete Genome	2022-07-18		5	SAMN29593406
GCF_023299485.1	ASM2329948v1	Enterococcus faecalis		LS05-2					GCF_023299485.1-RS_2024_05_19	Complete Genome	2022-05-10		2	SAMN28025470
GCF_016458925.1	ASM1645892v1	Escherichia coli O157:H7		ECP19-598					NCBI Prokaryotic Genome Annotation Pipeline (PGAP)	Complete Genome	2021-01-03		3	SAMN16946946
GCF_009432635.1	ASM943263v1	Escherichia coli		F3398					NCBI Prokaryotic Genome Annotation Pipeline (PGAP)	Complete Genome	2019-10-31		2	SAMN11633024
GCF_000814805.1	ASM81480v1	Klebsiella pneumoniae subsp. pneumoniae 1158		1158					NCBI Prokaryotic Genome Annotation Pipeline (PGAP)	Complete Genome	2015-01-06		1	SAMN03097203
GCF_003660185.1	ASM366018v1	Klebsiella pneumoniae		INF078					NCBI Prokaryotic Genome Annotation Pipeline (PGAP)	Complete Genome	2018-10-16		2	SAMEA3357079
GCF_001051625.2	ASM105162v2	Salmonella enterica subsp. enterica serovar Newport str. VA_R100804798		VA_R100804798					NCBI Prokaryotic Genome Annotation Pipeline (PGAP)	Complete Genome	2024-02-02		1	SAMN01813904
GCF_021137895.1	ASM2113789v1	Klebsiella pneumoniae		400195-1-18					NCBI Prokaryotic Genome Annotation Pipeline (PGAP)	Complete Genome	2021-12-09		4	SAMN21016517
GCF_022570235.1	ASM2257023v1	Pseudomonas aeruginosa		H07					NCBI Prokaryotic Genome Annotation Pipeline (PGAP)	Complete Genome	2022-03-15		1	SAMN26226217
GCF_024700815.2	ASM2470081v2	Escherichia coli		MLI114					NCBI Prokaryotic Genome Annotation Pipeline (PGAP)	Complete Genome	2023-02-08		3	SAMN29553896
GCF_026626105.1	ASM2662610v1	Klebsiella pneumoniae		SYCC2					NCBI Prokaryotic Genome Annotation Pipeline (PGAP)	Complete Genome	2022-12-04		6	SAMN31836844
GCF_030034675.1	ASM3003467v1	Pseudomonas aeruginosa		ZY1710					NCBI Prokaryotic Genome Annotation Pipeline (PGAP)	Complete Genome	2023-05-18		2	SAMN33446053
GCF_030142205.1	ASM3014220v1	Escherichia coli		HT-948					NCBI Prokaryotic Genome Annotation Pipeline (PGAP)	Complete Genome	2023-05-31		1	SAMN33830324
GCF_000487915.2	ASM48791v2	Salmonella enterica subsp. enterica serovar Abaetetuba str. ATCC 35640		ATCC 35640					NCBI Prokaryotic Genome Annotation Pipeline (PGAP)	Complete Genome	2014-04-04		1	SAMN01813419
GCF_036233515.1	ASM3623351v1	Pseudomonas aeruginosa		F016					NCBI Prokaryotic Genome Annotation Pipeline (PGAP)	Complete Genome	2024-01-26		1	SAMN32413516
GCF_013467605.1	ASM1346760v1	Pseudomonas aeruginosa		ACR22					NCBI Prokaryotic Genome Annotation Pipeline (PGAP)	Complete Genome	2020-07-22		1	SAMN15346999
GCF_016776005.1	ASM1677600v1	Escherichia coli		RIVM_C029494					NCBI Prokaryotic Genome Annotation Pipeline (PGAP)	Complete Genome	2021-02-01		1	SAMN17373199
GCF_030517535.1	ASM3051753v1	Enterococcus faecalis		EfsPF24-2					NCBI Prokaryotic Genome Annotation Pipeline (PGAP)	Complete Genome	2023-05-16		3	SAMN33741219
GCF_016925475.1	ASM1692547v1	Pseudomonas aeruginosa		B17932					GCF_016925475.1-RS_2024_05_16	Complete Genome	2021-02-24		3	SAMN17915152
GCF_013305465.1	ASM1330546v1	Acinetobacter baumannii		MS14413					NCBI Prokaryotic Genome Annotation Pipeline (PGAP)	Complete Genome	2020-06-09		1	SAMN14859482
GCF_014169575.1	ASM1416957v1	Escherichia coli		WP7-S18-ESBL-09					NCBI Prokaryotic Genome Annotation Pipeline (PGAP)	Complete Genome	2020-07-21		6	SAMD00194579
GCF_038396495.1	ASM3839649v1	Escherichia coli		JKHS006					GCF_038396495.1-RS_2024_04_20	Complete Genome	2024-04-22		5	SAMN39992798
GCF_024331345.2	ASM2433134v2	Escherichia coli		MLI104K2					NCBI Prokaryotic Genome Annotation Pipeline (PGAP)	Complete Genome	2023-02-08		2	SAMN29553884
GCF_016942615.1	ASM1694261v1	Escherichia coli		EM18-18-42					NCBI Prokaryotic Genome Annotation Pipeline (PGAP)	Complete Genome	2021-02-25		3	SAMN16387509
GCF_001902255.1	ASM190225v1	Klebsiella pneumoniae		CAV1453					NCBI Prokaryotic Genome Annotation Pipeline (PGAP)	Complete Genome	2016-12-13		4	SAMN03733793
GCF_024396895.1	ASM2439689v1	Klebsiella pneumoniae subsp. pneumoniae		KP72					NCBI Prokaryotic Genome Annotation Pipeline (PGAP)	Complete Genome	2022-07-25		6	SAMN19931468
GCF_027942115.1	ASM2794211v1	Salmonella enterica subsp. enterica serovar Thompson		MFDS1011657					GCF_027942115.1-RS_2024_05_15	Complete Genome	2023-01-23		2	SAMN26139402
GCF_022468795.1	ASM2246879v1	Acinetobacter baumannii		AB189-VUB					GCF_022468795.1-RS_2024_04_21	Complete Genome	2022-03-03		1	SAMN25131657
GCF_030254685.1	ASM3025468v1	Salmonella enterica subsp. enterica serovar Typhi		2027-2019_CI					NCBI Prokaryotic Genome Annotation Pipeline (PGAP)	Complete Genome	2023-06-12		1	SAMN33313061
GCF_024917795.1	ASM2491779v1	Escherichia coli		5270					NCBI Prokaryotic Genome Annotation Pipeline (PGAP)	Complete Genome	2022-09-04		4	SAMN28174089
GCF_030845895.1	ASM3084589v1	Klebsiella pneumoniae		13765					NCBI Prokaryotic Genome Annotation Pipeline (PGAP)	Complete Genome	2023-08-20		8	SAMN36071290
GCF_034043255.1	ASM3404325v1	Staphylococcus aureus		Dog136					NCBI Prokaryotic Genome Annotation Pipeline (PGAP)	Complete Genome	2023-12-01		3	SAMN33696821
GCF_013046865.1	ASM1304686v1	Staphylococcus aureus		Guangzhou-SAU749					NCBI Prokaryotic Genome Annotation Pipeline (PGAP)	Complete Genome	2020-05-12		2	SAMN14832454
GCF_003597735.1	ASM359773v1	Klebsiella pneumoniae		ST307PT03					NCBI Prokaryotic Genome Annotation Pipeline (PGAP)	Complete Genome	2018-09-26		3	SAMN07421005
GCF_029814845.1	ASM2981484v1	Klebsiella pneumoniae		KP9650					NCBI Prokaryotic Genome Annotation Pipeline (PGAP)	Complete Genome	2023-04-18		4	SAMN34136943
GCF_000334515.1	ASM33451v1	Klebsiella aerogenes EA1509E		EA1509E					NCBI Prokaryotic Genome Annotation Pipeline (PGAP)	Complete Genome	2013-01-25		3	SAMEA3138432
GCF_003667425.1	ASM366742v1	Escherichia coli		W5-6					NCBI Prokaryotic Genome Annotation Pipeline (PGAP)	Complete Genome	2018-10-20		4	SAMN10230266
GCF_030039395.1	ASM3003939v1	Escherichia coli		AVS0935					NCBI Prokaryotic Genome Annotation Pipeline (PGAP)	Complete Genome	2023-05-12		5	SAMN34360977
GCF_037287415.1	ASM3728741v1	Escherichia coli		GN04275					GCF_037287415.1-RS_2024_04_05	Complete Genome	2024-04-05		1	SAMN40123765
GCF_022429605.1	ASM2242960v1	Clostridium perfringens		Qinghai-1					GCF_022429605.1-RS_2024_04_07	Complete Genome	2022-03-01		2	SAMN26101717
GCF_015338385.1	ASM1533838v1	Klebsiella pneumoniae		M911-1					NCBI Prokaryotic Genome Annotation Pipeline (PGAP)	Complete Genome	2020-11-10		4	SAMN16539552
GCF_025854155.1	ASM2585415v1	Acinetobacter baumannii		1326924-1					NCBI Prokaryotic Genome Annotation Pipeline (PGAP)	Complete Genome	2022-10-26		3	SAMN30898357
GCF_009867035.2	ASM986703v3	Escherichia coli		CFS3313					NCBI Prokaryotic Genome Annotation Pipeline (PGAP)	Complete Genome	2020-06-08		5	SAMN08522770
GCF_003073315.1	ASM307331v1	Klebsiella pneumoniae		AR_0142					NCBI Prokaryotic Genome Annotation Pipeline (PGAP)	Complete Genome	2018-04-28		4	SAMN04014983
GCF_029624995.1	ASM2962499v1	Klebsiella pneumoniae		UHD-57_PH					NCBI Prokaryotic Genome Annotation Pipeline (PGAP)	Complete Genome	2023-04-09		2	SAMN33954875
GCF_021249285.1	ASM2124928v1	Staphylococcus aureus		E1185_IV_ST12					NCBI Prokaryotic Genome Annotation Pipeline (PGAP)	Complete Genome	2021-12-21		2	SAMN23928042
GCF_024584455.1	ASM2458445v1	Klebsiella pneumoniae		S234					NCBI Prokaryotic Genome Annotation Pipeline (PGAP)	Complete Genome	2022-08-08		6	SAMN30074620
GCF_018448985.1	ASM1844898v1	Pseudomonas aeruginosa		PA790					NCBI Prokaryotic Genome Annotation Pipeline (PGAP)	Complete Genome	2021-05-23		1	SAMN19136540
GCF_022453645.1	ASM2245364v1	Klebsiella pneumoniae		NB5					GCF_022453645.1-RS_2024_05_14	Complete Genome	2022-03-03		4	SAMN26116602
GCF_025490515.1	ASM2549051v1	Klebsiella pneumoniae		KP5076					NCBI Prokaryotic Genome Annotation Pipeline (PGAP)	Complete Genome	2022-09-29		4	SAMN30959810
GCF_017639185.1	ASM1763918v1	Escherichia coli		ABW_A19					NCBI Prokaryotic Genome Annotation Pipeline (PGAP)	Complete Genome	2021-03-30		4	SAMN17214837
GCF_015475575.1	ASM1547557v1	Staphylococcus aureus LAC		LAC					NCBI Prokaryotic Genome Annotation Pipeline (PGAP)	Complete Genome	2020-11-13		2	SAMN15239172
GCF_017310365.1	ASM1731036v1	Klebsiella pneumoniae		JNK002					NCBI Prokaryotic Genome Annotation Pipeline (PGAP)	Complete Genome	2021-03-09		4	SAMN15676888
GCF_019134695.1	ASM1913469v1	Klebsiella pneumoniae		KP63					NCBI Prokaryotic Genome Annotation Pipeline (PGAP)	Complete Genome	2021-07-06		1	SAMN19736494
GCF_016925235.1	ASM1692523v1	Klebsiella pneumoniae		B1347					NCBI Prokaryotic Genome Annotation Pipeline (PGAP)	Complete Genome	2021-02-24		5	SAMN17911845
GCF_030037135.1	ASM3003713v1	Escherichia coli		AVS0756					NCBI Prokaryotic Genome Annotation Pipeline (PGAP)	Complete Genome	2023-05-12		2	SAMN34360962
GCF_003717075.1	ASM371707v1	Salmonella enterica subsp. enterica serovar Typhi		311189_216103					GCF_003717075.1-RS_2024_03_20	Complete Genome	2018-11-07		2	SAMN09320522
GCF_030501455.2	ASM3050145v2	Escherichia coli		CEC15					NCBI Prokaryotic Genome Annotation Pipeline (PGAP)	Complete Genome	2023-09-20		2	SAMN20282879
GCF_024364945.1	ASM2436494v1	Salmonella enterica		SC2016290					NCBI Prokaryotic Genome Annotation Pipeline (PGAP)	Complete Genome	2022-07-21		3	SAMN29630312
GCF_009914255.1	ASM991425v1	Klebsiella pneumoniae		LSH-KPN25					NCBI Prokaryotic Genome Annotation Pipeline (PGAP)	Complete Genome	2020-01-22		1	SAMN11634268
GCF_002310435.1	ASM231043v1	Staphylococcus aureus subsp. aureus str. Newman		NYU_Newman					NCBI Prokaryotic Genome Annotation Pipeline (PGAP)	Complete Genome	2017-09-18		1	SAMN07629846
GCF_014169915.1	ASM1416991v1	Escherichia coli		BEC1-S17-ESBL-09					NCBI Prokaryotic Genome Annotation Pipeline (PGAP)	Complete Genome	2020-07-21		4	SAMD00194706
GCF_016903915.1	ASM1690391v1	Escherichia coli		FDAARGOS_1300					NCBI Prokaryotic Genome Annotation Pipeline (PGAP)	Complete Genome	2021-02-17		11	SAMN16357442
GCF_029592185.1	ASM2959218v1	Salmonella enterica subsp. enterica serovar Infantis		R22.2169					NCBI Prokaryotic Genome Annotation Pipeline (PGAP)	Complete Genome	2023-04-05		2	SAMN33760349
GCF_029636785.1	ASM2963678v1	Escherichia coli		WF5-5-T1					NCBI Prokaryotic Genome Annotation Pipeline (PGAP)	Complete Genome	2023-04-10		2	SAMN14153678
GCF_024396575.1	ASM2439657v1	Escherichia coli		DS566					NCBI Prokaryotic Genome Annotation Pipeline (PGAP)	Complete Genome	2022-07-25		1	SAMN26026495
GCF_000302515.1	ASM30251v1	Cutibacterium acnes C1		C1					GCF_000302515.1-RS_2024_04_01	Complete Genome	2012-10-03		1	SAMN02604070
GCF_002213565.1	ASM221356v1	Listeria monocytogenes serotype 1/2a str. 04-5457		5457-04-01					NCBI Prokaryotic Genome Annotation Pipeline (PGAP)	Complete Genome	2017-06-30		1	SAMN07124747
GCF_001676825.1	ASM167682v1	Klebsiella pneumoniae		TH1					NCBI Prokaryotic Genome Annotation Pipeline (PGAP)	Complete Genome	2016-06-27		3	SAMN05170048
GCF_012935295.1	ASM1293529v1	Pseudomonas aeruginosa		AA2					NCBI Prokaryotic Genome Annotation Pipeline (PGAP)	Complete Genome	2020-04-30		1	SAMN14554964
GCF_000022165.1	ASM2216v1	Salmonella enterica subsp. enterica serovar Typhimurium str. 14028S		14028S					NCBI Prokaryotic Genome Annotation Pipeline (PGAP)	Complete Genome	2009-11-13		2	SAMN02604137
GCF_038420425.1	ASM3842042v1	Pseudomonas aeruginosa		18083286					GCF_038420425.1-RS_2024_04_24	Complete Genome	2024-04-24		1	SAMN31521935
GCF_003718055.1	ASM371805v1	Salmonella enterica subsp. enterica serovar Typhi		311189_291186					GCF_003718055.1-RS_2024_03_20	Complete Genome	2018-11-07		1	SAMN09320542
GCF_019603375.1	ASM1960337v1	Staphylococcus aureus		HL23187					NCBI Prokaryotic Genome Annotation Pipeline (PGAP)	Complete Genome	2021-08-16		2	SAMN14846125
GCF_033865275.1	ASM3386527v1	Klebsiella pneumoniae		18					NCBI Prokaryotic Genome Annotation Pipeline (PGAP)	Complete Genome	2023-11-21		4	SAMN38040196
GCF_030996785.1	ASM3099678v1	Escherichia coli		CUVET20-PYO2					NCBI Prokaryotic Genome Annotation Pipeline (PGAP)	Complete Genome	2023-08-30		4	SAMN32339838
GCF_022494785.1	ASM2249478v1	Escherichia coli		KFu019					GCF_022494785.1-RS_2024_05_20	Complete Genome	2022-03-07		5	SAMN25236398
GCF_003064365.2	ASM306436v2	Salmonella enterica subsp. enterica		CFSAN058606					NCBI Prokaryotic Genome Annotation Pipeline (PGAP)	Complete Genome	2021-07-20		1	SAMN08822910
GCF_003037325.3	ASM303732v3	Klebsiella pneumoniae		WCHKP040035					NCBI Prokaryotic Genome Annotation Pipeline (PGAP)	Complete Genome	2019-08-22		4	SAMN08624668
GCF_001792875.1	ASM179287v1	Pseudomonas aeruginosa		PA11803					NCBI Prokaryotic Genome Annotation Pipeline (PGAP)	Complete Genome	2016-10-20		1	SAMN04455162
GCF_024917615.1	ASM2491761v1	Enterobacter cloacae		3143					NCBI Prokaryotic Genome Annotation Pipeline (PGAP)	Complete Genome	2022-09-04		3	SAMN28174020
GCF_021497285.1	ASM2149728v1	Pseudomonas aeruginosa		DL201330					NCBI Prokaryotic Genome Annotation Pipeline (PGAP)	Complete Genome	2022-01-18		1	SAMN15195796
GCF_019428565.1	ASM1942856v1	Escherichia coli		M70					NCBI Prokaryotic Genome Annotation Pipeline (PGAP)	Complete Genome	2021-07-31		1	SAMN20339878
GCF_030013105.1	ASM3001310v1	Escherichia coli		ETEC4090					NCBI Prokaryotic Genome Annotation Pipeline (PGAP)	Complete Genome	2023-05-15		5	SAMN32549666
GCF_004154045.1	ASM415404v1	Streptococcus pyogenes		MGAS29326					GCF_004154045.1-RS_2024_04_21	Complete Genome	2019-02-11		1	SAMN08563018
GCF_014168835.1	ASM1416883v1	Escherichia coli		WP3-W18-ESBL-07					NCBI Prokaryotic Genome Annotation Pipeline (PGAP)	Complete Genome	2020-07-21		5	SAMD00194413
GCF_022468855.2	ASM2246885v2	Acinetobacter baumannii		AB187-VUB					NCBI Prokaryotic Genome Annotation Pipeline (PGAP)	Complete Genome	2022-08-26		2	SAMN25131655
GCF_025398915.1	ASM2539891v1	Escherichia coli		ECO3183					NCBI Prokaryotic Genome Annotation Pipeline (PGAP)	Complete Genome	2022-09-25		3	SAMN30869335
GCF_015289765.1	ASM1528976v1	Klebsiella pneumoniae		BS329-2					NCBI Prokaryotic Genome Annotation Pipeline (PGAP)	Complete Genome	2020-11-09		2	SAMN16560569
GCF_019355495.1	ASM1935549v1	Escherichia coli		Ec55					NCBI Prokaryotic Genome Annotation Pipeline (PGAP)	Complete Genome	2021-07-27		5	SAMN15486685
GCF_001483405.1	ASM148340v1	Listeria monocytogenes		Lm 3163					NCBI Prokaryotic Genome Annotation Pipeline (PGAP)	Complete Genome	2015-12-30		1	SAMN04348333
GCF_029338475.1	ASM2933847v1	Cutibacterium acnes		YM-1					NCBI Prokaryotic Genome Annotation Pipeline (PGAP)	Complete Genome	2023-03-22		1	SAMN33730774
GCF_035594225.1	ASM3559422v1	Klebsiella pneumoniae		KP108_NW3_19.23_ST1662_OXA48					NCBI Prokaryotic Genome Annotation Pipeline (PGAP)	Complete Genome	2024-01-11		3	SAMN38771720
GCF_029674745.1	ASM2967474v1	Salmonella enterica subsp. enterica		KKP 998					NCBI Prokaryotic Genome Annotation Pipeline (PGAP)	Complete Genome	2023-04-11		1	SAMN33695195
GCF_030490405.1	ASM3049040v1	Klebsiella pneumoniae		2020S05-051					NCBI Prokaryotic Genome Annotation Pipeline (PGAP)	Complete Genome	2023-07-17		6	SAMN36281312
GCF_015052785.1	ASM1505278v1	Salmonella enterica subsp. enterica serovar Typhimurium		BBS1359					NCBI Prokaryotic Genome Annotation Pipeline (PGAP)	Complete Genome	2020-10-28		2	SAMN15950487
GCF_002848505.1	ASM284850v1	Listeria monocytogenes		MF4545					NCBI Prokaryotic Genome Annotation Pipeline (PGAP)	Complete Genome	2017-12-28		2	SAMN08056483
GCF_000025165.1	ASM2516v1	Escherichia coli O55:H7 str. CB9615		CB9615					NCBI Prokaryotic Genome Annotation Pipeline (PGAP)	Complete Genome	2010-03-08		2	SAMN02603636
GCF_022107375.1	ASM2210737v2	Acinetobacter baumannii		2022CK-00063					GCF_022107375.1-RS_2024_05_12	Complete Genome	2023-01-17		2	SAMN25755497
GCF_018884825.1	ASM1888482v1	Clostridioides difficile		Cd12					NCBI Prokaryotic Genome Annotation Pipeline (PGAP)	Complete Genome	2021-06-15		1	SAMN11021910
GCF_002953835.1	ASM295383v1	Escherichia coli		4A					NCBI Prokaryotic Genome Annotation Pipeline (PGAP)	Complete Genome	2018-02-01		1	SAMN08380011
GCF_000623135.1	ASM62313v2	Salmonella enterica subsp. enterica serovar Enteritidis str. EC20121180		EC20121180					NCBI Prokaryotic Genome Annotation Pipeline (PGAP)	Complete Genome	2016-02-16		1	SAMN02384318
GCF_029891485.2	ASM2989148v2	Listeria monocytogenes		GIMC2105:Lmc10258					NCBI Prokaryotic Genome Annotation Pipeline (PGAP)	Complete Genome	2023-06-14		1	SAMN32339172
GCF_022559005.1	ASM2255900v1	Escherichia coli		WCHEC025157					NCBI Prokaryotic Genome Annotation Pipeline (PGAP)	Complete Genome	2022-03-14		5	SAMN12623215
GCF_019720855.1	ASM1972085v1	Pseudomonas aeruginosa		SE5419					NCBI Prokaryotic Genome Annotation Pipeline (PGAP)	Complete Genome	2021-08-23		4	SAMN20822586
GCF_016903075.1	ASM1690307v1	Salmonella enterica subsp. enterica		Se29					GCF_016903075.1-RS_2024_05_12	Complete Genome	2021-02-17		1	SAMN17734270
GCF_022964875.1	ASM2296487v1	Klebsiella pneumoniae		Iso00073					NCBI Prokaryotic Genome Annotation Pipeline (PGAP)	Complete Genome	2022-04-13		5	SAMN17766548
GCF_001900595.1	ASM190059v1	Escherichia coli		D1					NCBI Prokaryotic Genome Annotation Pipeline (PGAP)	Complete Genome	2016-12-12		3	SAMN03252419
GCF_024917875.1	ASM2491787v1	Klebsiella pneumoniae		5165					NCBI Prokaryotic Genome Annotation Pipeline (PGAP)	Complete Genome	2022-09-04		2	SAMN28174085
GCF_003031285.1	ASM303128v1	Staphylococcus aureus		TF3198					NCBI Prokaryotic Genome Annotation Pipeline (PGAP)	Complete Genome	2018-04-03		2	SAMN07684573
GCF_023300165.1	ASM2330016v1	Enterococcus faecalis		AT04					GCF_023300165.1-RS_2024_05_19	Complete Genome	2022-05-10		2	SAMN28025447
GCF_013146845.1	ASM1314684v1	Shigella sonnei		1908213486					NCBI Prokaryotic Genome Annotation Pipeline (PGAP)	Complete Genome	2020-05-22		2	SAMN14133038
GCF_030015595.1	ASM3001559v1	Staphylococcus aureus		7051					NCBI Prokaryotic Genome Annotation Pipeline (PGAP)	Complete Genome	2023-05-15		2	SAMN33407030
GCF_015355915.1	ASM1535591v1	Klebsiella pneumoniae		JX-CR-hvKP-7					NCBI Prokaryotic Genome Annotation Pipeline (PGAP)	Complete Genome	2020-11-12		6	SAMN16561430
GCF_016549355.1	ASM1654935v1	Streptococcus pyogenes		iGAS376					GCF_016549355.1-RS_2024_05_12	Complete Genome	2021-01-06		1	SAMN17141633
GCF_022493755.1	ASM2249375v1	Escherichia coli		A7					GCF_022493755.1-RS_2024_04_25	Complete Genome	2022-03-07		1	SAMN04100028
GCF_030758335.2	ASM3075833v2	Listeria monocytogenes		GIMC2080:LmcUH27					GCF_030758335.2-RS_2024_05_17	Complete Genome	2024-05-18		1	SAMN20833808
GCF_036821985.1	ASM3682198v1	Salmonella enterica subsp. enterica serovar Kentucky		SSSE-03					GCF_036821985.1-RS_2024_04_05	Complete Genome	2024-04-05		4	SAMN08387019
GCF_001611095.1	ASM161109v1	Klebsiella pneumoniae subsp. pneumoniae		TGH10					NCBI Prokaryotic Genome Annotation Pipeline (PGAP)	Complete Genome	2016-04-05		1	SAMN04087462
GCF_030322925.1	ASM3032292v1	Klebsiella pneumoniae		BA11088					NCBI Prokaryotic Genome Annotation Pipeline (PGAP)	Complete Genome	2023-06-22		9	SAMN27555111
GCF_016903875.1	ASM1690387v1	Klebsiella pneumoniae		FDAARGOS_1329					NCBI Prokaryotic Genome Annotation Pipeline (PGAP)	Complete Genome	2021-02-17		2	SAMN16357471
GCF_003994675.1	ASM399467v1	Salmonella enterica subsp. salamae serovar 42:r:-		RSE42					NCBI Prokaryotic Genome Annotation Pipeline (PGAP)	Complete Genome	2019-01-06		1	SAMN10638926
GCF_027595485.1	ASM2759548v1	Klebsiella pneumoniae		S1_CRE1					NCBI Prokaryotic Genome Annotation Pipeline (PGAP)	Complete Genome	2023-01-09		4	SAMN16387621
GCF_020138735.1	ASM2013873v1	Clostridium perfringens		C216					NCBI Prokaryotic Genome Annotation Pipeline (PGAP)	Complete Genome	2021-09-24		4	SAMN18175739
GCF_002211825.1	ASM221182v1	Salmonella enterica subsp. diarizonae serovar 65:c:z str. SA20044251		SA20044251					NCBI Prokaryotic Genome Annotation Pipeline (PGAP)	Complete Genome	2017-06-30		3	SAMN04160806
GCF_001047715.2	ASM104771v2	Listeria monocytogenes		CFSAN023463					NCBI Prokaryotic Genome Annotation Pipeline (PGAP)	Complete Genome	2020-01-16		1	SAMN03002783
GCF_008124165.1	ASM812416v1	Escherichia coli O16:H48		PG20180175					NCBI Prokaryotic Genome Annotation Pipeline (PGAP)	Complete Genome	2019-08-29		2	SAMN12603268
GCF_000213155.1	ASM21315v1	Cutibacterium acnes 266		266					GCF_000213155.1-RS_2024_03_31	Complete Genome	2011-05-11		1	SAMN02603263
GCF_001753485.1	ASM175348v1	Escherichia coli O157:H7		8368					NCBI Prokaryotic Genome Annotation Pipeline (PGAP)	Complete Genome	2016-10-06		2	SAMN04447624
GCF_014218075.1	ASM1421807v1	Streptococcus agalactiae		GBS7					NCBI Prokaryotic Genome Annotation Pipeline (PGAP)	Complete Genome	2020-08-17		1	SAMN12355362
GCF_004136335.1	ASM413633v1	Salmonella enterica subsp. enterica serovar Typhi		LXYSH					GCF_004136335.1-RS_2024_03_20	Complete Genome	2019-02-04		1	SAMN09630442
GCF_021137695.1	ASM2113769v1	Klebsiella pneumoniae		6911.28					NCBI Prokaryotic Genome Annotation Pipeline (PGAP)	Complete Genome	2021-12-09		5	SAMN21016531
GCF_018604205.1	ASM1860420v1	Listeria monocytogenes		2BR25					NCBI Prokaryotic Genome Annotation Pipeline (PGAP)	Complete Genome	2021-06-01		1	SAMN14261395
GCF_032681005.1	ASM3268100v1	Enterococcus faecalis		ES-3222					NCBI Prokaryotic Genome Annotation Pipeline (PGAP)	Complete Genome	2023-10-15		1	SAMN37639065
GCF_021172885.1	ASM2117288v1	Staphylococcus aureus		UNC_SaCF18					NCBI Prokaryotic Genome Annotation Pipeline (PGAP)	Complete Genome	2021-12-13		2	SAMN23701158
GCF_002055855.1	ASM205585v1	Klebsiella pneumoniae		AR_0068					NCBI Prokaryotic Genome Annotation Pipeline (PGAP)	Complete Genome	2017-03-21		4	SAMN04014909
GCF_036233215.1	ASM3623321v1	Pseudomonas aeruginosa		F031					NCBI Prokaryotic Genome Annotation Pipeline (PGAP)	Complete Genome	2024-01-26		1	SAMN32413531
GCF_001514375.1	ASM151437v1	Acinetobacter baumannii		KBN10P02143					NCBI Prokaryotic Genome Annotation Pipeline (PGAP)	Complete Genome	2016-01-14		2	SAMN03941550
GCF_036505855.1	ASM3650585v1	Escherichia coli		2017.17.03CC					GCF_036505855.1-RS_2024_04_04	Complete Genome	2023-11-04		15	SAMD00562605
GCF_025808295.1	ASM2580829v1	Salmonella enterica		190729_8					NCBI Prokaryotic Genome Annotation Pipeline (PGAP)	Complete Genome	2022-10-24		2	SAMN15870318
GCF_021899755.1	ASM2189975v1	Klebsiella pneumoniae		Nord77_R886					GCF_021899755.1-RS_2024_03_17	Complete Genome	2022-02-03		5	SAMN25263436
GCF_013201115.1	ASM1320111v1	Pseudomonas aeruginosa		PAC1					NCBI Prokaryotic Genome Annotation Pipeline (PGAP)	Complete Genome	2020-05-31		1	SAMN14970706
GCF_027570495.1	ASM2757049v1	Pseudomonas aeruginosa		PALA6					NCBI Prokaryotic Genome Annotation Pipeline (PGAP)	Complete Genome	2023-01-05		1	SAMN30438091
GCF_031167875.1	ASM3116787v1	Escherichia coli		CREC8					NCBI Prokaryotic Genome Annotation Pipeline (PGAP)	Complete Genome	2023-09-04		8	SAMN37004833
GCF_027570755.1	ASM2757075v1	Pseudomonas aeruginosa		PALA23					NCBI Prokaryotic Genome Annotation Pipeline (PGAP)	Complete Genome	2023-01-05		1	SAMN30438108
GCF_001620135.2	ASM162013v2	Salmonella enterica subsp. enterica serovar Anatum str. USDA-ARS-USMARC-1765		USDA-ARS-USMARC-1765					NCBI Prokaryotic Genome Annotation Pipeline (PGAP)	Complete Genome	2017-03-09		2	SAMN02716855
GCF_013167595.1	ASM1316759v1	Escherichia coli O157:H7		F8952					NCBI Prokaryotic Genome Annotation Pipeline (PGAP)	Complete Genome	2020-05-26		2	SAMN05360175
GCF_022058205.1	ASM2205820v1	Escherichia coli		SWYHX138.33gt					NCBI Prokaryotic Genome Annotation Pipeline (PGAP)	Complete Genome	2022-02-08		3	SAMN25553860
GCF_002025125.1	ASM202512v1	Staphylococcus aureus		08S00974					NCBI Prokaryotic Genome Annotation Pipeline (PGAP)	Complete Genome	2017-03-13		1	SAMN06480668
GCF_009648675.1	ASM964867v1	Listeria monocytogenes		CFSAN023464					NCBI Prokaryotic Genome Annotation Pipeline (PGAP)	Complete Genome	2019-11-11		1	SAMN03002784
GCF_028221065.1	ASM2822106v1	Klebsiella pneumoniae		CRKP_27					NCBI Prokaryotic Genome Annotation Pipeline (PGAP)	Complete Genome	2023-01-30		4	SAMN31207056
GCF_027570615.1	ASM2757061v1	Pseudomonas aeruginosa		PALA15					NCBI Prokaryotic Genome Annotation Pipeline (PGAP)	Complete Genome	2023-01-05		1	SAMN30438100
GCF_032252955.1	ASM3225295v1	Pseudomonas aeruginosa		PARM_L1					NCBI Prokaryotic Genome Annotation Pipeline (PGAP)	Complete Genome	2023-10-02		1	SAMN37492478
GCF_037287675.1	ASM3728767v1	Escherichia coli		GN05652					GCF_037287675.1-RS_2024_04_05	Complete Genome	2024-04-05		2	SAMN40123777
GCF_024917215.1	ASM2491721v1	Salmonella enterica subsp. enterica serovar Infantis		MRS17_00712					NCBI Prokaryotic Genome Annotation Pipeline (PGAP)	Complete Genome	2022-09-04		2	SAMN30540908
GCF_004919305.1	ASM491930v1	Salmonella enterica subsp. enterica serovar 1,4,[5],12:i:-		PNCS014852					NCBI Prokaryotic Genome Annotation Pipeline (PGAP)	Complete Genome	2019-04-28		3	SAMN11333146
GCF_003073395.1	ASM307339v1	Staphylococcus aureus		CIT					NCBI Prokaryotic Genome Annotation Pipeline (PGAP)	Complete Genome	2018-04-30		1	SAMN08963293
GCF_014192175.1	ASM1419217v1	Streptococcus pyogenes		KUN-0014944					NCBI Prokaryotic Genome Annotation Pipeline (PGAP)	Complete Genome	2020-08-08		1	SAMD00238720
GCF_024399375.1	ASM2439937v1	Staphylococcus aureus		Sta2021027					NCBI Prokaryotic Genome Annotation Pipeline (PGAP)	Complete Genome	2022-07-25		1	SAMN19239059
GCF_006364295.1	ASM636429v1	Klebsiella pneumoniae		FDAARGOS_775					NCBI Prokaryotic Genome Annotation Pipeline (PGAP)	Complete Genome	2019-06-19		5	SAMN11056490
GCF_000599665.1	ASM59966v1	Escherichia coli		ST2747					NCBI Prokaryotic Genome Annotation Pipeline (PGAP)	Complete Genome	2014-03-19		1	SAMN02666696
GCF_036352175.1	ASM3635217v1	Enterococcus faecalis		IDRL-7415					NCBI Prokaryotic Genome Annotation Pipeline (PGAP)	Complete Genome	2024-02-04		2	SAMN39634307
GCF_003856655.1	ASM385665v1	Escherichia coli		2024-04-04					NCBI Prokaryotic Genome Annotation Pipeline (PGAP)	Complete Genome	2018-12-03		8	SAMN07760938
GCF_015475595.1	ASM1547559v1	Shigella dysenteriae		HNCMB 20080					NCBI Prokaryotic Genome Annotation Pipeline (PGAP)	Complete Genome	2020-11-13		3	SAMN16094609
GCF_027571135.1	ASM2757113v1	Pseudomonas aeruginosa		PALA44					NCBI Prokaryotic Genome Annotation Pipeline (PGAP)	Complete Genome	2023-01-05		1	SAMN30438129
GCF_001077535.1	ASM107753v2	Clostridioides difficile ATCC 9689 = DSM 1296		DSM 1296T					NCBI Prokaryotic Genome Annotation Pipeline (PGAP)	Complete Genome	2015-07-08		2	SAMN03486969
GCF_029713965.1	ASM2971396v1	Acinetobacter baumannii		MAB17					GCF_029713965.1-RS_2024_05_17	Complete Genome	2023-04-13		3	SAMN27010258
GCF_022810825.1	ASM2281082v1	Pseudomonas aeruginosa CI27		CI27					NCBI Prokaryotic Genome Annotation Pipeline (PGAP)	Complete Genome	2022-04-04		1	SAMN13781155
GCF_028583505.1	ASM2858350v1	Acinetobacter baumannii		AB5075					GCF_028583505.1-RS_2024_03_18	Complete Genome	2023-02-10		2	SAMN31681936
GCF_009729955.1	ASM972995v1	Salmonella enterica		FDAARGOS_688					NCBI Prokaryotic Genome Annotation Pipeline (PGAP)	Complete Genome	2019-12-05		2	SAMN11056403
GCF_016889905.1	ASM1688990v1	Escherichia coli		FDAARGOS_1259					NCBI Prokaryotic Genome Annotation Pipeline (PGAP)	Complete Genome	2021-02-15		4	SAMN16357401
GCF_037938425.1	ASM3793842v1	Escherichia coli		91H1					GCF_037938425.1-RS_2024_04_05	Complete Genome	2024-04-06		5	SAMN40435416
GCF_030685615.1	ASM3068561v1	Klebsiella pneumoniae		GDFK0181					NCBI Prokaryotic Genome Annotation Pipeline (PGAP)	Complete Genome	2023-08-08		1	SAMN36766149
[truncated: 4,478 more rows]
