# Supplementary material for: A machine learning-derived genomic dataset from bacteria frequently reported as probiotics
Source: Front Bioinform. 2026 Apr 22;6:1810235. doi: 10.3389/fbinf.2026.1810235 (PMC13144117; doi:10.3389/fbinf.2026.1810235)
Supplement: Supplementary file 3 [file Table1.xlsx]

## Sheet: Página1
Species	Type	Group	Nº of Genomes
Acidipropionibacterium acidipropionic	Probiotic	Positive	11
Akkermansia muciniphila	Probiotic	Positive	205
Bifidobacterium adolescentis	Probiotic	Positive	172
Bifidobacterium bifidum	Probiotic	Positive	225
Bifidobacterium breve	Probiotic	Positive	237
Bifidobacterium longum	Probiotic	Positive	707
Enterococcus faecalis str. Symbioflor 1	Probiotic	Positive	1
Escherichia coli Nissle 1917	Probiotic	Positive	1
Faecalibacterium prausnitzii	Probiotic	Positive	118
Lacticaseibacillus casei	Probiotic	Positive	27
Lacticaseibacillus paracasei	Probiotic	Positive	393
Lacticaseibacillus rhamnosus	Probiotic	Positive	334
Lactobacillus acidophilus	Probiotic	Positive	109
Lactobacillus crispatus	Probiotic	Positive	461
Lactobacillus delbrueckii	Probiotic	Positive	316
Lactobacillus helveticus	Probiotic	Positive	194
Lactobacillus johnsonii	Probiotic	Positive	84
Lactococcus cremoris	Probiotic	Positive	159
Lactococcus garvieae	Probiotic	Positive	70
Lactococcus lactis	Probiotic	Positive	453
Lactococcus petauri	Probiotic	Positive	160
Leuconostoc lactis	Probiotic	Positive	49
Leuconostoc mesenteroides	Probiotic	Positive	228
Leuconostoc pseudomesenteroides	Probiotic	Positive	18
Propionibacterium freudenreichii	Probiotic	Positive	102
Streptococcus thermophilus	Probiotic	Positive	301
Weissella paramesenteroides	Probiotic	Positive	46
Total			5170
Acinetobacter baumannii	Commensal	Negative	8912
Clostridioides difficile	Commensal	Negative	2973
Clostridium perfringens	Commensal	Negative	713
Cutibacterium acnes	Commensal	Negative	449
Cutibacterium avidum	Commensal	Negative	83
Enterobacter cloacae	Commensal	Negative	419
Escherichia coli CFT073	Commensal	Negative	1
Klebsiella aerogenes	Commensal	Negative	523
Klebsiella pneumoniae	Commensal	Negative	19830
Listeria monocytogenes	Commensal	Negative	4984
Pseudomonas aeruginosa	Commensal	Negative	9511
Salmonella bongori	Commensal	Negative	31
Salmonella enterica	Commensal	Negative	13574
Serratia marcescens	Commensal	Negative	1189
Shigella boydii	Commensal	Negative	118
Shigella dysenteriae	Commensal	Negative	68
Shigella flexneri	Commensal	Negative	805
Shigella sonnei	Commensal	Negative	1550
Staphylococcus aureus	Commensal	Negative	16438
Streptococcus agalactiae	Commensal	Negative	1768
Streptococcus pyogenes	Commensal	Negative	2216
Enterococcus faecalis	Commensal	Negative	3333
Escherichia coli	Commensal	Negative	37725
Escherichia coli K-12	Commensal	Negative	1
Neisseria lactamica	Commensal	Negative	41
Total			72489
